# Supplementary material for: N′-[(E)-2-Hy­droxy-3,5-diiodo­benzyl­idene]cyclo­hexa­ne-1-carbohydrazide
Source: Acta Crystallogr Sect E Struct Rep Online. 2011 Sep 14;67(Pt 10):o2620. doi: 10.1107/S1600536811036488 (PMC3201245; doi:10.1107/S1600536811036488)
Supplement: Supplementary file 1 [file e-67-o2620-sup1.cif]

##############################################################################
#                                                                            #
# This CIF contains the data in a paper accepted for publication in          #
# Acta Crystallographica Section E. It conforms to the requirements of       #
# Notes for Authors for Acta Crystallographica Section E, and has been       #
# peer reviewed under the auspices of the IUCr Commission on Journals.       #
#                                                                            #
# Full details of the Crystallographic Information File format               #
# are given in the paper "The Crystallographic Information File (CIF):       #
# a New Standard Archive File for Crystallography" by S. R. Hall, F. H.      #
# Allen and I. D. Brown [Acta Cryst. (1991), A47, 655-685].                  #
#                                                                            #
# The current version of the core CIF dictionary is obtainable from          #
# ftp://ftp.iucr.org/pub/cif_core.dic.                                       #
#                                                                            #
# Software is freely available for graphical display of the structure(s)     #
# in this CIF. For information consult the CIF software page                 #
# http://www.iucr.org/resources/cif/software.                                #
#                                                                            #
# This file may be used for bona fide research purposes within the           #
# scientific community so long as proper attribution is given to the journal # 
# article from which it was obtained.                                        #
#                                                                            #
##############################################################################
data_global
_audit_creation_method     SHELXL97
_journal_date_recd_electronic     2011-09-05
_journal_date_accepted     2011-09-07
_journal_name_full     'Acta Crystallographica, Section E'
_journal_year     2011
_journal_volume     67
_journal_issue     10
_journal_page_first     o2620
_journal_page_last     o2620
_journal_paper_category     QO
_journal_coeditor_code     BT5637
loop_
    _publ_contact_author_name
    _publ_contact_author_address
    _publ_contact_author_email
    'G. Chakkaravarthi'
;
Department of Physics
CPCL Polytechnic College
Chennai 600 068
India
;
 chakkaravarthi_2005@yahoo.com
    'G. Rajagopal'
;
Department of Chemistry,
Government Arts College,
Melur 625 106,
India
;
 rajagopal18@yahoo.com
_publ_contact_author_fax     ?
_publ_contact_author_phone     '09940334668'
_publ_section_title
;\
<i>N</i>'-[(<i>E</i>)-2-Hydroxy-3,5-diiodobenzylidene]cyclohexane-1-\
carbohydrazide
;
loop_
    _publ_author_name
    _publ_author_address
    'A. Thirugnanasundar'
;
Department of Chemistry,
Velalar College of Engineering and Technology,
Erode 638 009,
India
;
    'J. Suresh'
;
Department of Physics,
The Madura College,
Madurai 625 011,
India
;
    'C. Meenakshi'
;
Department of Chemistry,
Government Arts College for Women (Autonomous),
Madurai 625 002,
India
;
    'G. Chakkaravarthi'
;
Department of Physics,
CPCL Polytechnic College,
Chennai 600 068,
India
;
    'G. Rajagopal'
;
Department of Chemistry,
Government Arts College,
Melur 625 106,
India
;
_publ_section_synopsis     .
data_I
_audit_creation_method     SHELXL-97
_chemical_name_systematic
;
<i>N</i>'-[(<i>E</i>)-2-Hydroxy-3,5-diiodobenzylidene]cyclohexane-1-
carbohydrazide
;
_chemical_name_common     ?
_chemical_formula_moiety     'C14 H10 I2 N2 O2'
_chemical_formula_sum     'C14 H10 I2 N2 O2'
_chemical_formula_iupac     'C14 H10 I2 N2 O2'
_chemical_formula_weight     492.04
_chemical_melting_point     ?
_symmetry_cell_setting     monoclinic
_symmetry_space_group_name_H-M     'P 21/c'
_symmetry_space_group_name_Hall     '-P 2ybc'
loop_
    _symmetry_equiv_pos_as_xyz
    'x, y, z'
    '-x, y+1/2, -z+1/2'
    '-x, -y, -z'
    'x, -y-1/2, z-1/2'
_cell_length_a     17.7495(13)
_cell_length_b     9.4273(6)
_cell_length_c     9.4684(7)
_cell_angle_alpha     90.00
_cell_angle_beta     103.052(3)
_cell_angle_gamma     90.00
_cell_volume     1543.42(19)
_cell_formula_units_Z     4
_cell_measurement_reflns_used     13146
_cell_measurement_theta_min     2.2
_cell_measurement_theta_max     25.0
_cell_measurement_temperature     295(2)
_exptl_crystal_description     block
_exptl_crystal_colour     yellow
_exptl_crystal_size_max     0.20
_exptl_crystal_size_mid     0.10
_exptl_crystal_size_min     0.10
_exptl_crystal_density_diffrn     2.118
_exptl_crystal_density_meas     ?
_exptl_crystal_density_method     'not measured'
_exptl_crystal_F_000     920
_exptl_absorpt_coefficient_mu     4.077
_exptl_absorpt_correction_type     multi-scan
_exptl_absorpt_process_details     '(SADABS; Sheldrick, 1996)'
_exptl_absorpt_correction_T_min     0.4961
_exptl_absorpt_correction_T_max     0.6859
_exptl_special_details     ?
_diffrn_ambient_temperature     295(2)
_diffrn_radiation_type     MoK\a
_diffrn_radiation_wavelength     0.71073
_diffrn_radiation_source     'fine-focus sealed tube'
_diffrn_radiation_monochromator     graphite
_diffrn_measurement_device_type     'Bruker Kappa APEXII'
_diffrn_measurement_method     '\w and \f'
_diffrn_detector_area_resol_mean     ?
_diffrn_reflns_number     13146
_diffrn_reflns_av_R_equivalents     0.0285
_diffrn_reflns_av_sigmaI/netI     0.0260
_diffrn_reflns_theta_min     2.16
_diffrn_reflns_theta_max     24.99
_diffrn_reflns_theta_full     24.99
_diffrn_measured_fraction_theta_max     0.997
_diffrn_measured_fraction_theta_full     0.997
_diffrn_reflns_limit_h_min     -21
_diffrn_reflns_limit_h_max     21
_diffrn_reflns_limit_k_min     -11
_diffrn_reflns_limit_k_max     8
_diffrn_reflns_limit_l_min     -11
_diffrn_reflns_limit_l_max     11
_diffrn_standards_number     0
_diffrn_standards_interval_count     ?
_diffrn_standards_interval_time     0
_diffrn_standards_decay_%     ?
_reflns_number_total     2708
_reflns_number_gt     2349
_reflns_threshold_expression     >2\s(I)
_refine_ls_structure_factor_coef     Fsqd
_refine_ls_matrix_type     full
_refine_ls_R_factor_all     0.0697
_refine_ls_R_factor_gt     0.0584
_refine_ls_wR_factor_gt     0.1608
_refine_ls_wR_factor_ref     0.1718
_refine_ls_goodness_of_fit_ref     1.108
_refine_ls_restrained_S_all     1.108
_refine_ls_number_reflns     2708
_refine_ls_number_parameters     182
_refine_ls_number_restraints     0
_refine_ls_hydrogen_treatment     constr
_refine_ls_weighting_scheme     calc
_refine_ls_weighting_details
        'calc w=1/[\s^2^(Fo^2^)+(0.0412P)^2^+42.3729P] where P=(Fo^2^+2Fc^2^)/3'
_atom_sites_solution_hydrogens     geom
_atom_sites_solution_primary     direct
_atom_sites_solution_secondary     difmap
_refine_ls_shift/su_max     0.000
_refine_ls_shift/su_mean     0.000
_refine_diff_density_max     1.481
_refine_diff_density_min     -1.520
_refine_ls_extinction_method     none
_refine_ls_extinction_coef     ?
loop_
    _atom_type_symbol
    _atom_type_description
    _atom_type_scat_dispersion_real
    _atom_type_scat_dispersion_imag
    _atom_type_scat_source
    'C' 'C' 0.0033 0.0016
                         'International Tables Vol C Tables 4.2.6.8 and 6.1.1.4'
    'H' 'H' 0.0000 0.0000
                         'International Tables Vol C Tables 4.2.6.8 and 6.1.1.4'
    'N' 'N' 0.0061 0.0033
                         'International Tables Vol C Tables 4.2.6.8 and 6.1.1.4'
    'O' 'O' 0.0106 0.0060
                         'International Tables Vol C Tables 4.2.6.8 and 6.1.1.4'
    'I' 'I' -0.4742 1.8119
                         'International Tables Vol C Tables 4.2.6.8 and 6.1.1.4'
_computing_data_collection     'APEX2 (Bruker, 2004)'
_computing_cell_refinement     'SAINT (Bruker, 2004)'
_computing_data_reduction     'SAINT (Bruker, 2004)'
_computing_structure_solution     'SHELXS97 (Sheldrick, 2008)'
_computing_structure_refinement     'SHELXL97 (Sheldrick, 2008)'
_computing_molecular_graphics     'PLATON (Spek, 2009)'
_computing_publication_material     'SHELXL97 (Sheldrick, 2008)'
loop_
    _atom_site_type_symbol
    _atom_site_label
    _atom_site_fract_x
    _atom_site_fract_y
    _atom_site_fract_z
    _atom_site_U_iso_or_equiv
    _atom_site_adp_type
    _atom_site_calc_flag
    _atom_site_refinement_flags
    _atom_site_occupancy
    _atom_site_symmetry_multiplicity
    _atom_site_disorder_assembly
    _atom_site_disorder_group
    I I1 0.89740(5) 0.16968(10) 0.83785(10) 0.0458(3) Uani d . 1 1 . .
    I I2 0.91863(7) -0.18253(14) 1.36905(13) 0.0777(5) Uani d . 1 1 . .
    O O1 0.5247(5) 0.3352(11) 0.8089(10) 0.052(3) Uani d . 1 1 . .
    O O2 0.7346(5) 0.2255(10) 0.9018(10) 0.044(2) Uani d . 1 1 . .
    H H2A 0.6895 0.2404 0.9145 0.065 Uiso d R 1 1 . .
    N N1 0.5428(6) 0.2182(13) 1.0250(11) 0.043(3) Uani d . 1 1 . .
    H H1 0.5244 0.1906 1.0969 0.052 Uiso calc R 1 1 . .
    N N2 0.6169(6) 0.1863(12) 1.0158(11) 0.040(3) Uani d . 1 1 . .
    C C1 0.4189(7) 0.3296(14) 0.9272(12) 0.036(3) Uani d . 1 1 . .
    C C2 0.3821(7) 0.4436(15) 0.8509(13) 0.043(3) Uani d . 1 1 . .
    H H2 0.4075 0.4988 0.7950 0.052 Uiso calc R 1 1 . .
    C C3 0.3079(9) 0.4755(18) 0.8577(16) 0.057(4) Uani d . 1 1 . .
    H H3 0.2836 0.5541 0.8082 0.068 Uiso calc R 1 1 . .
    C C4 0.2694(8) 0.3939(16) 0.9356(15) 0.047(3) Uani d . 1 1 . .
    H H4 0.2185 0.4156 0.9369 0.057 Uiso calc R 1 1 . .
    C C5 0.3052(7) 0.2777(15) 1.0138(13) 0.041(3) Uani d . 1 1 . .
    H H5 0.2790 0.2217 1.0678 0.049 Uiso calc R 1 1 . .
    C C6 0.3807(7) 0.2479(15) 1.0092(14) 0.041(3) Uani d . 1 1 . .
    H H6 0.4060 0.1719 1.0621 0.049 Uiso calc R 1 1 . .
    C C7 0.4996(7) 0.2964(14) 0.9137(11) 0.035(3) Uani d . 1 1 . .
    C C8 0.6579(7) 0.1120(14) 1.1159(12) 0.036(3) Uani d . 1 1 . .
    H H8 0.6375 0.0800 1.1924 0.043 Uiso calc R 1 1 . .
    C C9 0.7375(7) 0.0770(13) 1.1107(13) 0.034(3) Uani d . 1 1 . .
    C C10 0.7797(7) -0.0131(15) 1.2142(14) 0.042(3) Uani d . 1 1 . .
    H H10 0.7576 -0.0486 1.2872 0.051 Uiso calc R 1 1 . .
    C C11 0.8534(8) -0.0503(15) 1.2102(14) 0.043(3) Uani d . 1 1 . .
    C C12 0.8881(7) 0.0029(13) 1.1027(14) 0.040(3) Uani d . 1 1 . .
    H H12 0.9385 -0.0225 1.1010 0.048 Uiso calc R 1 1 . .
    C C13 0.8471(7) 0.0932(13) 0.9997(13) 0.034(3) Uani d . 1 1 . .
    C C14 0.7710(6) 0.1333(13) 1.0022(12) 0.031(2) Uani d . 1 1 . .
loop_
    _atom_site_aniso_label
    _atom_site_aniso_U_11
    _atom_site_aniso_U_22
    _atom_site_aniso_U_33
    _atom_site_aniso_U_12
    _atom_site_aniso_U_13
    _atom_site_aniso_U_23
    I1 0.0346(4) 0.0620(6) 0.0442(5) 0.0048(4) 0.0159(4) 0.0154(4)
    I2 0.0733(8) 0.0933(9) 0.0714(8) 0.0406(7) 0.0266(6) 0.0484(7)
    O1 0.041(5) 0.074(7) 0.047(6) 0.002(5) 0.021(4) 0.010(5)
    O2 0.034(4) 0.048(5) 0.051(5) 0.007(4) 0.015(4) 0.015(4)
    N1 0.032(5) 0.064(7) 0.036(6) 0.015(5) 0.015(4) 0.005(5)
    N2 0.024(5) 0.058(7) 0.042(6) 0.002(5) 0.017(4) -0.006(5)
    C1 0.026(6) 0.053(8) 0.025(6) 0.003(5) -0.001(5) -0.006(5)
    C2 0.041(7) 0.054(8) 0.034(7) 0.006(6) 0.006(6) 0.000(6)
    C3 0.052(9) 0.066(10) 0.051(8) 0.018(8) 0.010(7) 0.002(8)
    C4 0.036(7) 0.055(9) 0.054(8) 0.007(6) 0.016(6) -0.002(7)
    C5 0.035(6) 0.059(8) 0.033(6) 0.003(6) 0.016(5) 0.003(6)
    C6 0.034(6) 0.046(8) 0.046(7) 0.008(6) 0.013(6) 0.010(6)
    C7 0.031(6) 0.057(8) 0.017(5) 0.001(5) 0.007(4) 0.001(5)
    C8 0.034(6) 0.052(8) 0.023(6) 0.005(6) 0.011(5) -0.005(5)
    C9 0.034(6) 0.039(7) 0.031(6) 0.003(5) 0.010(5) -0.002(5)
    C10 0.042(7) 0.053(8) 0.036(7) 0.007(6) 0.016(6) 0.006(6)
    C11 0.046(7) 0.048(8) 0.034(6) 0.007(6) 0.008(6) 0.006(6)
    C12 0.042(7) 0.037(7) 0.044(7) 0.011(6) 0.016(6) 0.004(5)
    C13 0.033(6) 0.037(7) 0.032(6) 0.003(5) 0.008(5) -0.002(5)
    C14 0.031(6) 0.033(6) 0.028(6) 0.006(5) 0.006(5) -0.003(5)
_geom_special_details     ?
loop_
    _geom_bond_atom_site_label_1
    _geom_bond_atom_site_label_2
    _geom_bond_site_symmetry_2
    _geom_bond_distance
    _geom_bond_publ_flag
    I1 C13 . 2.070(12) ?
    I2 C11 . 2.090(13) ?
    O1 C7 . 1.231(14) ?
    O2 C14 . 1.342(14) ?
    O2 H2A . 0.8480 ?
    N1 C7 . 1.370(15) ?
    N1 N2 . 1.370(13) ?
    N1 H1 . 0.8600 ?
    N2 C8 . 1.268(16) ?
    C1 C2 . 1.375(18) ?
    C1 C6 . 1.376(18) ?
    C1 C7 . 1.500(16) ?
    C2 C3 . 1.366(19) ?
    C2 H2 . 0.9300 ?
    C3 C4 . 1.35(2) ?
    C3 H3 . 0.9300 ?
    C4 C5 . 1.393(19) ?
    C4 H4 . 0.9300 ?
    C5 C6 . 1.379(17) ?
    C5 H5 . 0.9300 ?
    C6 H6 . 0.9300 ?
    C8 C9 . 1.463(16) ?
    C8 H8 . 0.9300 ?
    C9 C10 . 1.382(17) ?
    C9 C14 . 1.402(16) ?
    C10 C11 . 1.363(18) ?
    C10 H10 . 0.9300 ?
    C11 C12 . 1.397(18) ?
    C12 C13 . 1.373(17) ?
    C12 H12 . 0.9300 ?
    C13 C14 . 1.409(16) ?
loop_
    _geom_angle_atom_site_label_1
    _geom_angle_atom_site_label_2
    _geom_angle_atom_site_label_3
    _geom_angle_site_symmetry_1
    _geom_angle_site_symmetry_3
    _geom_angle
    _geom_angle_publ_flag
    C14 O2 H2A . . 108.9 ?
    C7 N1 N2 . . 116.6(10) ?
    C7 N1 H1 . . 121.7 ?
    N2 N1 H1 . . 121.7 ?
    C8 N2 N1 . . 118.1(10) ?
    C2 C1 C6 . . 119.8(11) ?
    C2 C1 C7 . . 117.9(12) ?
    C6 C1 C7 . . 122.2(11) ?
    C3 C2 C1 . . 119.8(14) ?
    C3 C2 H2 . . 120.1 ?
    C1 C2 H2 . . 120.1 ?
    C4 C3 C2 . . 120.7(14) ?
    C4 C3 H3 . . 119.6 ?
    C2 C3 H3 . . 119.6 ?
    C3 C4 C5 . . 120.7(13) ?
    C3 C4 H4 . . 119.6 ?
    C5 C4 H4 . . 119.6 ?
    C6 C5 C4 . . 118.3(12) ?
    C6 C5 H5 . . 120.9 ?
    C4 C5 H5 . . 120.9 ?
    C1 C6 C5 . . 120.7(12) ?
    C1 C6 H6 . . 119.7 ?
    C5 C6 H6 . . 119.7 ?
    O1 C7 N1 . . 122.6(11) ?
    O1 C7 C1 . . 122.2(11) ?
    N1 C7 C1 . . 115.2(10) ?
    N2 C8 C9 . . 119.7(11) ?
    N2 C8 H8 . . 120.1 ?
    C9 C8 H8 . . 120.1 ?
    C10 C9 C14 . . 120.1(11) ?
    C10 C9 C8 . . 119.2(11) ?
    C14 C9 C8 . . 120.8(11) ?
    C11 C10 C9 . . 120.5(12) ?
    C11 C10 H10 . . 119.7 ?
    C9 C10 H10 . . 119.7 ?
    C10 C11 C12 . . 120.8(12) ?
    C10 C11 I2 . . 120.9(10) ?
    C12 C11 I2 . . 118.3(9) ?
    C13 C12 C11 . . 119.4(11) ?
    C13 C12 H12 . . 120.3 ?
    C11 C12 H12 . . 120.3 ?
    C12 C13 C14 . . 120.7(11) ?
    C12 C13 I1 . . 119.6(9) ?
    C14 C13 I1 . . 119.7(9) ?
    O2 C14 C9 . . 123.3(10) ?
    O2 C14 C13 . . 118.1(10) ?
    C9 C14 C13 . . 118.5(11) ?
loop_
    _geom_torsion_atom_site_label_1
    _geom_torsion_atom_site_label_2
    _geom_torsion_atom_site_label_3
    _geom_torsion_atom_site_label_4
    _geom_torsion_site_symmetry_1
    _geom_torsion_site_symmetry_2
    _geom_torsion_site_symmetry_3
    _geom_torsion_site_symmetry_4
    _geom_torsion
    _geom_torsion_publ_flag
    C7 N1 N2 C8 . . . . -178.8(12) ?
    C6 C1 C2 C3 . . . . 0(2) ?
    C7 C1 C2 C3 . . . . 178.5(12) ?
    C1 C2 C3 C4 . . . . -2(2) ?
    C2 C3 C4 C5 . . . . 2(2) ?
    C3 C4 C5 C6 . . . . 0(2) ?
    C2 C1 C6 C5 . . . . 1(2) ?
    C7 C1 C6 C5 . . . . -177.0(12) ?
    C4 C5 C6 C1 . . . . -1(2) ?
    N2 N1 C7 O1 . . . . 1.0(19) ?
    N2 N1 C7 C1 . . . . -179.9(11) ?
    C2 C1 C7 O1 . . . . -22.7(18) ?
    C6 C1 C7 O1 . . . . 155.4(13) ?
    C2 C1 C7 N1 . . . . 158.2(12) ?
    C6 C1 C7 N1 . . . . -23.7(18) ?
    N1 N2 C8 C9 . . . . -179.4(11) ?
    N2 C8 C9 C10 . . . . -175.0(13) ?
    N2 C8 C9 C14 . . . . 4.9(19) ?
    C14 C9 C10 C11 . . . . -1(2) ?
    C8 C9 C10 C11 . . . . 178.5(13) ?
    C9 C10 C11 C12 . . . . 1(2) ?
    C9 C10 C11 I2 . . . . 178.5(10) ?
    C10 C11 C12 C13 . . . . 0(2) ?
    I2 C11 C12 C13 . . . . -178.1(10) ?
    C11 C12 C13 C14 . . . . 0.5(19) ?
    C11 C12 C13 I1 . . . . -178.9(10) ?
    C10 C9 C14 O2 . . . . -177.3(12) ?
    C8 C9 C14 O2 . . . . 2.8(18) ?
    C10 C9 C14 C13 . . . . 1.5(18) ?
    C8 C9 C14 C13 . . . . -178.4(11) ?
    C12 C13 C14 O2 . . . . 177.8(11) ?
    I1 C13 C14 O2 . . . . -2.8(15) ?
    C12 C13 C14 C9 . . . . -1.1(18) ?
    I1 C13 C14 C9 . . . . 178.3(9) ?
loop_
    _geom_hbond_atom_site_label_D
    _geom_hbond_atom_site_label_H
    _geom_hbond_atom_site_label_A
    _geom_hbond_site_symmetry_A
    _geom_hbond_distance_DH
    _geom_hbond_distance_HA
    _geom_hbond_distance_DA
    _geom_hbond_angle_DHA
    _geom_hbond_publ_flag
    O2 H2A N2 . 0.85 1.84 2.586(13) 145 y
    N1 H1 O1 4_566 0.86 2.02 2.824(14) 155 y
    C3 H3 O2 2_656 0.93 2.53 3.365(19) 150 y
_iucr_refine_instructions_details
;
TITL l1 in P2(1)/c
CELL  0.71073  17.7495   9.4273   9.4684   90.000  103.052   90.000
ZERR     4.00   0.0013   0.0006   0.0007    0.000    0.003    0.000
LATT   1
SYMM  - X, 1/2 + Y, 1/2 - Z
SFAC  C    H    N    O    I
UNIT  56   40   8    8    8
MERG   2
OMIT     1   0   0
TWIN    1.00  0.00  0.85  0.00 -1.00  0.00  0.00  0.00 -1.00   2
HTAB O2 N2
HTAB N1 O1_$1
HTAB C3 O2_$2
EQIV $1 x,1/2-y,1/2+z
EQIV $2 1-x,1/2+y,3/2-z
FMAP   2
PLAN   20
SIZE     0.10   0.10   0.20
ACTA
BOND   $H
CONF
L.S.   7
TEMP    22.00
WGHT    0.041200   42.372898
BASF   0.02858
FVAR       0.23224
I1    5    0.897402    0.169682    0.837849    11.00000    0.03460    0.06201 =
         0.04421    0.01540    0.01587    0.00482
I2    5    0.918631   -0.182527    1.369049    11.00000    0.07335    0.09326 =
         0.07145    0.04843    0.02660    0.04055
O1    4    0.524662    0.335154    0.808894    11.00000    0.04129    0.07377 =
         0.04712    0.01022    0.02132    0.00184
O2    4    0.734604    0.225504    0.901780    11.00000    0.03359    0.04839 =
         0.05134    0.01542    0.01452    0.00669
AFIX   3
H2A   2    0.689494    0.240404    0.914541    11.00000   -1.50000
AFIX   0
N1    3    0.542812    0.218222    1.024952    11.00000    0.03195    0.06447 =
         0.03604    0.00549    0.01546    0.01500
AFIX  43
H1    2    0.524389    0.190603    1.096914    11.00000   -1.20000
AFIX   0
N2    3    0.616880    0.186276    1.015829    11.00000    0.02436    0.05840 =
         0.04166   -0.00649    0.01651    0.00185
C1    1    0.418904    0.329567    0.927224    11.00000    0.02590    0.05339 =
         0.02477   -0.00614   -0.00112    0.00296
C2    1    0.382051    0.443581    0.850942    11.00000    0.04101    0.05367 =
         0.03427   -0.00017    0.00613    0.00597
AFIX  43
H2    2    0.407544    0.498783    0.794957    11.00000   -1.20000
AFIX   0
C3    1    0.307897    0.475450    0.857690    11.00000    0.05242    0.06620 =
         0.05110    0.00152    0.00999    0.01829
AFIX  43
H3    2    0.283584    0.554137    0.808178    11.00000   -1.20000
AFIX   0
C4    1    0.269400    0.393852    0.935586    11.00000    0.03585    0.05528 =
         0.05390   -0.00174    0.01562    0.00739
AFIX  43
H4    2    0.218450    0.415552    0.936898    11.00000   -1.20000
AFIX   0
C5    1    0.305242    0.277710    1.013830    11.00000    0.03482    0.05918 =
         0.03297    0.00324    0.01571    0.00290
AFIX  43
H5    2    0.278964    0.221699    1.067779    11.00000   -1.20000
AFIX   0
C6    1    0.380715    0.247928    1.009223    11.00000    0.03438    0.04559 =
         0.04561    0.00983    0.01307    0.00782
AFIX  43
H6    2    0.406049    0.171889    1.062082    11.00000   -1.20000
AFIX   0
C7    1    0.499603    0.296359    0.913677    11.00000    0.03085    0.05668 =
         0.01725    0.00076    0.00747    0.00085
C8    1    0.657919    0.112025    1.115943    11.00000    0.03448    0.05187 =
         0.02321   -0.00471    0.01056    0.00468
AFIX  43
H8    2    0.637501    0.079995    1.192388    11.00000   -1.20000
AFIX   0
C9    1    0.737508    0.076951    1.110707    11.00000    0.03363    0.03855 =
         0.03117   -0.00230    0.00992    0.00283
C10   1    0.779665   -0.013118    1.214244    11.00000    0.04175    0.05261 =
         0.03614    0.00567    0.01620    0.00681
AFIX  43
H10   2    0.757580   -0.048587    1.287197    11.00000   -1.20000
AFIX   0
C11   1    0.853355   -0.050347    1.210236    11.00000    0.04626    0.04813 =
         0.03405    0.00608    0.00768    0.00747
C12   1    0.888100    0.002944    1.102731    11.00000    0.04192    0.03714 =
         0.04352    0.00367    0.01580    0.01058
AFIX  43
H12   2    0.938502   -0.022512    1.100979    11.00000   -1.20000
AFIX   0
C13   1    0.847125    0.093227    0.999732    11.00000    0.03257    0.03734 =
         0.03197   -0.00163    0.00838    0.00318
C14   1    0.770954    0.133262    1.002228    11.00000    0.03137    0.03271 =
         0.02828   -0.00285    0.00600    0.00606
HKLF    4
REM  l1 in P2(1)/c
REM R1 =  0.0584 for   2349 Fo > 4sig(Fo)  and  0.0697 for all   2708 data
REM    182 parameters refined using      0 restraints
END
WGHT      0.0412     42.3819
REM Highest difference peak  1.481,  deepest hole -1.520,  1-sigma level  0.171
Q1    1   0.8967  0.1723  0.6899  11.00000  0.05    1.48
Q2    1   0.7122  0.3240  0.9773  11.00000  0.05    1.34
Q3    1   0.8943  0.1721  0.9999  11.00000  0.05    1.29
Q4    1   0.9123 -0.3209  1.2877  11.00000  0.05    1.11
Q5    1   0.8630 -0.1697  1.3629  11.00000  0.05    1.11
Q6    1   0.7198  0.3240  0.8306  11.00000  0.05    1.01
Q7    1   0.9169 -0.1929  1.4920  11.00000  0.05    0.91
Q8    1   0.9115 -0.1902  1.1953  11.00000  0.05    0.86
Q9    1   0.8952  0.1693  1.1502  11.00000  0.05    0.85
Q10   1   0.0801  0.3258  0.8618  11.00000  0.05    0.83
Q11   1   0.2717  0.1828  1.0199  11.00000  0.05    0.78
Q12   1   0.3061  0.1617  1.0088  11.00000  0.05    0.77
Q13   1   0.8909  0.0707  0.8209  11.00000  0.05    0.75
Q14   1   0.8915  0.3219  0.8035  11.00000  0.05    0.73
Q15   1   0.8495  0.1710  0.7641  11.00000  0.05    0.71
Q16   1   0.3026  0.1703  1.1547  11.00000  0.05    0.66
Q17   1   0.7718  0.1678  1.1369  11.00000  0.05    0.59
Q18   1   0.6654  0.1488  0.9674  11.00000  0.05    0.58
Q19   1   0.9439 -0.1975  1.4024  11.00000  0.05    0.57
Q20   1   0.4718  0.3113  0.7407  11.00000  0.05    0.52
;
