# Supplementary material for: N′-[(E)-2-Hy­droxy-3,5-diiodo­benzyl­idene]cyclo­hexa­ne-1-carbohydrazide
Source: Acta Crystallogr Sect E Struct Rep Online. 2011 Sep 14;67(Pt 10):o2620. doi: 10.1107/S1600536811036488 (PMC3201245; doi:10.1107/S1600536811036488)
Supplement: Supplementary file 2 [file e-67-o2620-Isup2.hkl]

#
# h,k,l, Fc-squared, Fo-squared, sigma(Fo-squared) and status flag
#
data_I
_shelx_title ' l1 in P2(1)/c               New: P21/c'
_shelx_refln_list_code          4
_shelx_F_calc_maximum      425.51
_exptl_crystal_F_000       920.00
_reflns_d_resolution_high  0.8411
 
loop_
 _symmetry_equiv_pos_as_xyz
 'x, y, z'
 '-x, y+1/2, -z+1/2'
 '-x, -y, -z'
 'x, -y-1/2, z-1/2'
 
_cell_length_a    17.7495
_cell_length_b     9.4273
_cell_length_c     9.4684
_cell_angle_alpha  90.000
_cell_angle_beta  103.052
_cell_angle_gamma  90.000
 
_shelx_F_squared_multiplier     1.000
 
loop_
 _refln_index_h
 _refln_index_k
 _refln_index_l
 _refln_F_squared_calc
 _refln_F_squared_meas
 _refln_F_squared_sigma
 _refln_observed_status
   2   0   0     5707.91     3184.32    429.88 o
   3   0   0     5040.11     5670.15    126.29 o
   4   0   0    45366.10    49040.36   1026.13 o
   5   0   0   117050.59   123197.69   2574.80 o
   6   0   0    82650.55    89386.18   1866.64 o
   7   0   0    18461.24    18097.61    387.88 o
   8   0   0     3071.32     3549.82     87.79 o
   9   0   0     4453.49     4771.50    114.82 o
  10   0   0    21622.69    22409.50    482.13 o
  11   0   0    17658.62    19323.22    420.37 o
  12   0   0     4547.01     4781.91    120.44 o
  13   0   0      694.25      804.37     39.37 o
  14   0   0     2284.71     2368.82     74.37 o
  15   0   0     3366.75     3462.51     88.09 o
  16   0   0     2950.13     3230.23     85.69 o
  17   0   0     1503.84     1558.04     56.30 o
  18   0   0      265.27      330.32     37.68 o
  19   0   0     1519.27     1538.98     66.77 o
  20   0   0      568.58      697.30     52.15 o
   1   1   0     2076.72     1920.56     66.51 o
   2   1   0      391.69      356.64      7.32 o
   3   1   0      632.11      708.72     12.78 o
   4   1   0     6589.74     7206.87    102.30 o
   5   1   0     2140.37     2337.01     40.77 o
   6   1   0    14438.45    15451.58    234.18 o
   7   1   0     3210.53     3100.41     53.52 o
   8   1   0     3571.29     3858.95     66.55 o
   9   1   0     9150.67    10390.14    163.45 o
  10   1   0     3868.42     4162.47     73.49 o
  11   1   0    10359.51    11292.76    179.40 o
  12   1   0     8183.56     8896.79    136.73 o
  13   1   0     3048.34     3379.09     62.10 o
  14   1   0      237.42      365.20     21.46 o
  15   1   0     2672.82     2848.06     57.36 o
  16   1   0     3483.90     4072.90     75.64 o
  17   1   0     6067.38     6777.98    115.19 o
  18   1   0     1433.14     1702.44     45.29 o
  19   1   0       21.98       68.86     21.45 o
  20   1   0      424.78      495.75     36.42 o
   0   2   0    57610.30    65763.07   1335.35 o
   1   2   0     5008.52     5867.81     84.00 o
   2   2   0    20090.26    23796.88    262.76 o
   3   2   0      684.84      749.65     13.02 o
   4   2   0     7149.45     7719.33    103.76 o
   5   2   0    30506.26    32474.45    454.52 o
   6   2   0    21637.54    22990.83    324.18 o
   7   2   0     7281.71     7836.22    108.05 o
   8   2   0        0.49        0.42      6.93 o
   9   2   0     1079.74     1072.72     25.42 o
  10   2   0     8989.59     9095.09    147.11 o
  11   2   0     9823.63    10797.45    173.62 o
  12   2   0     2373.18     2463.37     48.14 o
  13   2   0      107.48      145.94     16.37 o
  14   2   0      963.08      985.68     30.32 o
  15   2   0     1291.86     1407.57     37.53 o
  16   2   0      729.02      850.97     32.70 o
  17   2   0      593.25      704.68     32.43 o
  18   2   0       15.00       22.12     20.52 o
  19   2   0       71.41       67.93     22.88 o
  20   2   0      207.29      259.31     33.21 o
   1   3   0      360.70      505.57     11.23 o
   2   3   0     1065.35     1222.50     19.16 o
   3   3   0     1049.13     1113.62     16.81 o
   4   3   0     1309.59     1530.47     23.93 o
   5   3   0      873.55      918.03     17.16 o
   6   3   0       12.15       20.10      5.38 o
   7   3   0      285.12      318.68     11.26 o
   8   3   0     1217.40     1278.48     29.00 o
   9   3   0      813.95      820.72     20.53 o
  10   3   0       21.33       19.03      9.15 o
  11   3   0       19.83       43.73     10.78 o
  12   3   0       21.24       67.40     13.33 o
  13   3   0      449.29      526.96     24.63 o
  14   3   0      364.85      437.73     24.77 o
  15   3   0      291.63      303.00     23.19 o
  16   3   0       47.06       44.96     21.57 o
  17   3   0        2.67      -19.91     19.91 o
  18   3   0        7.85        2.94     24.38 o
  19   3   0       63.13       55.18     24.51 o
   0   4   0     1645.09     1886.57     76.61 o
   1   4   0     4054.94     4631.39     67.94 o
   2   4   0     1005.19     1033.41     20.95 o
   3   4   0      280.76      296.33      9.69 o
   4   4   0      927.93      908.14     16.43 o
   5   4   0     1136.71     1133.74     35.83 o
   6   4   0     1271.46     1418.41     23.46 o
   7   4   0     1076.26     1036.67     21.37 o
   8   4   0       10.86       30.18      7.21 o
   9   4   0      181.49      191.24     16.78 o
  10   4   0       10.86        6.17     11.92 o
  11   4   0      115.37      191.17     17.12 o
  12   4   0      509.45      641.03     22.70 o
  13   4   0      162.97      139.62     18.35 o
  14   4   0        0.30      -16.87     16.87 o
  15   4   0        0.39       13.76     19.15 o
  16   4   0      146.13      121.42     23.36 o
  17   4   0      246.57      255.55     27.14 o
  18   4   0       89.79       72.02     24.43 o
  19   4   0       80.99       40.28     30.44 o
   1   5   0     3021.19     3655.53     75.03 o
   2   5   0     1429.03     1653.33     34.97 o
   3   5   0     2134.28     2360.60     46.73 o
   4   5   0       22.53       26.48     10.03 o
   5   5   0     4670.55     5257.63     73.04 o
   6   5   0     2932.80     3026.15     45.85 o
   7   5   0     4545.43     4900.88     70.54 o
   8   5   0     3367.97     3366.42     52.47 o
   9   5   0       68.66      108.59     15.11 o
  10   5   0     1911.98     2120.17     38.31 o
  11   5   0     9109.26     9728.28    127.84 o
  12   5   0     1774.06     1939.88     38.45 o
  13   5   0     1837.49     1898.82     41.34 o
  14   5   0      801.55      789.18     28.01 o
  15   5   0      581.42      621.18     28.82 o
  16   5   0     2378.63     2650.14     59.66 o
  17   5   0     2138.75     2463.98     64.19 o
  18   5   0     1061.53     1162.65     49.99 o
   0   6   0    18450.68    21738.85    752.77 o
   1   6   0    12568.08    13786.14    256.02 o
   2   6   0     6897.53     7414.60    162.59 o
   3   6   0     1440.25     1399.18     40.57 o
   4   6   0     7269.13     7473.52    142.11 o
   5   6   0    12196.97    12684.60    175.98 o
   6   6   0    10518.28    11467.10    174.12 o
   7   6   0     5392.81     5485.95     84.34 o
   8   6   0      148.06      248.89     15.48 o
   9   6   0     3504.19     3454.67     59.34 o
  10   6   0     6532.57     6548.72    102.46 o
  11   6   0     1401.27     1426.45     46.88 o
  12   6   0      821.06      846.35     29.36 o
  13   6   0        8.88       -6.15     15.17 o
  14   6   0      310.27      280.61     23.49 o
  15   6   0      875.12      908.72     35.24 o
  16   6   0      440.45      410.88     30.00 o
  17   6   0       43.94       19.05     21.54 o
   1   7   0        0.71      -18.79     18.79 o
   2   7   0      149.28      196.11     24.24 o
   3   7   0      254.78      285.00     26.05 o
   4   7   0       23.18       40.48     19.41 o
   5   7   0      632.27      751.99     45.35 o
   6   7   0     1403.84     1338.53     45.40 o
   7   7   0     1619.15     1796.03     44.77 o
   8   7   0      434.78      444.56     23.49 o
   9   7   0      137.05      132.12     17.33 o
  10   7   0      345.73      399.78     27.48 o
  11   7   0     4400.12     4239.53     96.93 o
  12   7   0     2144.36     2281.78     64.03 o
  13   7   0      682.95      698.15     37.35 o
  14   7   0        1.35      -24.65     24.65 o
  15   7   0      991.27      923.10     44.16 o
  16   7   0     1199.45     1241.47     51.81 o
   0   8   0     3643.79     4323.07    185.23 o
   1   8   0     1880.81     2111.25     80.76 o
   2   8   0     1421.61     1607.25     57.14 o
   3   8   0      223.73      257.43     29.22 o
   4   8   0     1840.76     1923.81     64.08 o
   5   8   0     2783.58     2860.74     82.37 o
   6   8   0     2070.25     2350.72     95.49 o
   7   8   0      642.84      603.89     48.49 o
   8   8   0        1.60      -16.56     16.56 o
   9   8   0       23.99      -15.51     15.51 o
  10   8   0     1315.08     1246.11     48.76 o
  11   8   0     1366.82     1324.97     52.51 o
  12   8   0      754.19      798.41     37.79 o
  13   8   0      102.47       67.37     24.63 o
  14   8   0       18.54      -17.34     24.07 o
   1   9   0        5.28       18.96     28.32 o
   2   9   0      174.27      207.76     35.70 o
   3   9   0       42.47       69.67     26.18 o
   4   9   0       66.70       53.76     25.91 o
   5   9   0       88.05      142.65     29.19 o
   6   9   0        5.04        0.33     51.17 o
   7   9   0       41.95       -1.96     32.11 o
   8   9   0      289.10      298.25     44.49 o
   9   9   0      205.22      237.52     41.43 o
  10   9   0        0.46      -33.31     33.31 o
  11   9   0       28.80       -5.43     29.97 o
  12   9   0       31.81       -0.35     24.84 o
   0  10   0        5.38      -39.49     43.02 o
   1  10   0        0.03      -29.31     30.38 o
   2  10   0        2.82      -14.11     31.20 o
   3  10   0        3.63       18.79     34.01 o
   4  10   0        7.38       -3.84     32.93 o
   5  10   0       56.27       33.59     29.03 o
   6  10   0        2.37      -36.38     44.04 o
   7  10   0        5.65      -34.15     34.15 o
   8  10   0        2.09       -3.89     50.25 o
   9  10   0        2.98      -36.43     36.43 o
   1  11   0       86.83       96.15     38.40 o
   2  11   0      312.90      391.15     48.62 o
   3  11   0       24.32       11.77     34.96 o
 -20   1   1      599.32      653.26     39.89 o
 -19   1   1      155.97      260.81     39.03 o
 -18   1   1       20.19       52.31     18.07 o
 -17   1   1      537.06      627.85     26.89 o
 -16   1   1     2502.01     2510.46     50.67 o
 -15   1   1     2806.18     2854.24     54.12 o
 -14   1   1      602.30      833.18     27.87 o
 -13   1   1      118.38      488.28    122.26 o
 -12   1   1     1397.25     1585.52     40.07 o
 -11   1   1     3665.24     3679.93     70.54 o
 -10   1   1      948.41     1292.96     45.29 o
  -9   1   1      960.15     1059.00     30.40 o
  -8   1   1     4169.80     4778.61     91.10 o
  -7   1   1      947.47     1137.04     39.80 o
  -6   1   1     1206.56     1250.22     26.41 o
  -5   1   1     1352.75     1578.41     33.00 o
  -4   1   1      877.72     1129.74     58.10 o
  -3   1   1      886.53      859.05     15.47 o
  -2   1   1     3990.06     4167.93     56.84 o
  -1   1   1      586.56      572.85      8.12 o
   0   1   1     1144.00     1129.52     10.80 o
   1   1   1     1520.40     1509.67     16.61 o
   2   1   1      363.39      345.51     14.32 o
   3   1   1     4953.90     4773.87     52.86 o
   4   1   1     3020.84     3078.45     39.33 o
   5   1   1     1152.83     1227.00     20.40 o
   6   1   1     2665.29     2622.71     42.96 o
   7   1   1     4890.11     5140.78     78.20 o
   8   1   1     2917.98     2809.75     48.39 o
   9   1   1     4451.86     4484.82     72.60 o
  10   1   1      581.89     1081.31     31.96 o
  11   1   1     2232.79     2348.18     49.00 o
  12   1   1     3587.94     3581.50     68.36 o
  13   1   1     2333.29     2580.30     55.05 o
  14   1   1     1517.01     1911.53     46.65 o
  15   1   1      115.47      268.17     22.82 o
  16   1   1      208.38      188.18     23.74 o
  17   1   1      679.77      709.21     34.07 o
  18   1   1     1311.32     1383.95     48.52 o
  19   1   1      361.81      603.20     42.46 o
 -20   2   1      330.42      329.74     32.87 o
 -19   2   1      423.72      470.91     31.83 o
 -18   2   1      828.06      827.06     35.74 o
 -17   2   1       72.03      114.49     18.91 o
 -16   2   1      971.80     1071.06     31.69 o
 -15   2   1     3392.00     3301.69     59.68 o
 -14   2   1     3388.86     3270.02     58.24 o
 -13   2   1     1173.19     1284.89     34.03 o
 -12   2   1      196.40      676.38     37.62 o
 -11   2   1     6177.77     6225.71    131.21 o
 -10   2   1    16002.62    15415.94    298.86 o
  -9   2   1    16836.86    16635.87    283.51 o
  -8   2   1     5325.74     7356.46    244.08 o
  -7   2   1     2355.28     5932.64    265.70 o
  -6   2   1    15557.80    15894.12    249.16 o
  -5   2   1    43611.98    43009.97    660.09 o
  -4   2   1    63175.54    63212.64    891.82 o
  -3   2   1    34535.01    35525.41    506.42 o
  -2   2   1     7195.74     2604.69    109.02 o
  -1   2   1     2761.00     2329.00     72.44 o
   0   2   1    24906.06    25024.02    246.66 o
   1   2   1   181058.91   179056.77   1692.77 o
   2   2   1    27429.93    29224.89    301.11 o
   3   2   1     8970.13    13191.30    376.75 o
   5   2   1    11116.42    11276.01    149.51 o
   6   2   1    28330.44    26852.99    348.57 o
   7   2   1    22924.51    22066.96    289.00 o
   8   2   1     6049.36     7638.54    106.49 o
   9   2   1      553.45     1198.88     76.76 o
  10   2   1     2227.52     2431.69     53.21 o
  11   2   1     3441.20     3069.91     64.77 o
  12   2   1     3245.60     3298.15     59.95 o
  13   2   1     1291.68     1644.17     41.70 o
  14   2   1      101.25      363.52     43.49 o
  15   2   1      823.10      735.92     29.35 o
  16   2   1      537.22      499.05     29.14 o
  17   2   1      616.17      685.83     37.30 o
  18   2   1       44.97       72.72     25.03 o
  19   2   1      205.17      199.25     43.29 o
 -20   3   1     2054.34     2124.03     61.83 o
 -19   3   1      489.17      790.06     68.44 o
 -18   3   1      143.14      293.06     74.14 o
 -17   3   1     3450.38     3553.36     75.67 o
 -16   3   1     5750.16     5846.22    126.32 o
 -15   3   1     5081.57     5447.39     87.66 o
 -14   3   1     4058.10     4390.08     77.27 o
 -13   3   1      499.40     2441.47     75.72 o
 -12   3   1     2341.74     2538.18     62.58 o
 -11   3   1     7769.50     7917.70    130.52 o
 -10   3   1    10958.75    10793.33    171.69 o
  -9   3   1     4865.13     5680.91    109.47 o
  -8   3   1     2625.12     4671.45    196.93 o
  -7   3   1     4406.08     5219.19     80.60 o
  -6   3   1     3010.10     3507.49     55.59 o
  -5   3   1     1111.93     1004.78     21.53 o
  -4   3   1     3383.10     3431.91     57.82 o
  -2   3   1      961.05     1116.99     41.46 o
  -1   3   1      188.27      227.66      8.52 o
   0   3   1       13.12       25.95      6.95 o
   1   3   1     6233.83     6544.75     84.75 o
   2   3   1    17719.77    18043.41    205.26 o
   3   3   1      197.33      575.18     23.28 o
   4   3   1      209.88      277.72     14.79 o
   5   3   1     4908.13     5202.22     67.42 o
   6   3   1     8101.08     8269.23     99.44 o
   7   3   1    18231.87    17507.04    217.32 o
   8   3   1     8143.45     8022.16    111.33 o
   9   3   1     2053.05     3098.46     49.96 o
  10   3   1     3033.43     3688.10     56.01 o
  11   3   1     3667.77     3748.91     57.84 o
  12   3   1    14993.04    14188.11    197.33 o
  13   3   1     3741.28     4212.32     74.08 o
  14   3   1     3357.31     3632.81     72.37 o
  15   3   1      143.26      826.79     39.37 o
  16   3   1     1454.25     1614.20     49.92 o
  17   3   1     3385.85     3315.92     79.47 o
  18   3   1     3871.96     3944.21     91.04 o
  19   3   1      830.33     1056.53     44.25 o
 -19   4   1      666.86      671.43     41.29 o
 -18   4   1      310.82      353.84     29.57 o
 -17   4   1      113.51      160.87     24.16 o
 -16   4   1      767.35      804.70     34.57 o
 -15   4   1     2415.26     2360.86     55.40 o
 -14   4   1     4960.79     4606.34     93.62 o
 -13   4   1     1595.25     1797.06     43.95 o
 -12   4   1      484.39     1534.64     56.93 o
 -11   4   1     6502.05     6501.27    101.39 o
 -10   4   1    13219.26    12865.13    186.80 o
  -9   4   1    17752.70    17263.33    245.74 o
  -8   4   1     8518.84    10017.91    135.10 o
  -6   4   1    14140.38    13918.57    200.92 o
  -5   4   1    35583.65    34875.85    489.89 o
  -4   4   1    41321.11    41793.39    610.28 o
  -3   4   1    18703.27    19668.21    290.33 o
  -2   4   1     5921.90    11193.43    524.67 o
  -1   4   1     7350.08     8885.02    247.97 o
   0   4   1    30147.06    29580.97    394.71 o
   1   4   1    53572.41    53760.29    712.45 o
   2   4   1    19297.23    19960.02    268.45 o
   3   4   1    23223.44    27760.79    333.94 o
   4   4   1     2421.29     4872.64    195.98 o
   5   4   1    10628.78    10737.69    133.53 o
   6   4   1    28899.48    25903.20    300.25 o
   7   4   1    18702.92    17947.38    222.80 o
   8   4   1     6901.92     8586.29    106.36 o
   9   4   1      961.30     2457.38     63.22 o
  10   4   1     3193.25     3453.63     47.81 o
  11   4   1     9167.72     8226.36    106.05 o
  12   4   1     3967.32     4337.41    110.17 o
  13   4   1     1268.43     1680.65     38.01 o
  14   4   1      149.29      228.42     21.90 o
  15   4   1      536.83      557.02     29.05 o
  16   4   1      693.71      672.68     34.59 o
  17   4   1      770.90      703.14     35.65 o
  18   4   1       30.95       88.46     26.84 o
 -18   5   1      101.61      150.67     28.71 o
 -17   5   1      218.00      246.96     31.39 o
 -16   5   1      599.01      545.69     29.82 o
 -15   5   1      629.01      593.89     28.23 o
 -14   5   1     2135.07     2089.66     48.45 o
 -13   5   1      271.23      758.41     37.34 o
 -12   5   1       75.43      105.62     21.03 o
 -11   5   1     1284.51     1263.68     27.61 o
 -10   5   1     1243.37     1064.85     28.33 o
  -9   5   1     1003.36      983.90     44.99 o
  -8   5   1     2436.98     2481.92     66.47 o
  -7   5   1      144.71      253.94     13.70 o
  -6   5   1     1251.90     1461.26     30.39 o
  -5   5   1      296.78      258.77     14.85 o
  -4   5   1       94.85      134.73      9.53 o
  -3   5   1      462.53      473.41     13.50 o
  -2   5   1      715.37      805.02     22.57 o
  -1   5   1       70.26       93.30     11.04 o
   0   5   1      181.11      296.26     16.97 o
   1   5   1      220.32      359.65     17.29 o
   2   5   1      139.37      246.07     12.89 o
   3   5   1      177.83      237.43     12.65 o
   4   5   1        8.94       23.68      6.73 o
   5   5   1     1598.52     1696.66     27.06 o
   6   5   1      298.88      327.22     13.13 o
   7   5   1     1229.38     1377.08     23.67 o
   8   5   1      406.73      474.18     14.68 o
   9   5   1       32.61      118.98     10.60 o
  10   5   1      653.76      619.10     20.59 o
  11   5   1       66.13       43.69     12.86 o
  12   5   1     4240.63     3810.31     59.46 o
  13   5   1     1242.28     1434.05     33.79 o
  14   5   1      379.80      419.41     23.24 o
  15   5   1      365.96      368.53     25.90 o
  16   5   1      532.26      471.72     28.72 o
  17   5   1      649.80      601.41     34.92 o
 -17   6   1      191.00      180.67     24.82 o
 -16   6   1      847.27      729.54     33.28 o
 -15   6   1       49.60       69.80     19.08 o
 -14   6   1      384.12      368.62     23.66 o
 -13   6   1      192.29      268.19     27.77 o
 -12   6   1      149.05      278.39     26.43 o
 -11   6   1       99.62       71.66     20.41 o
 -10   6   1     1111.44      983.55     30.70 o
  -9   6   1     1796.21     1627.96     38.19 o
  -8   6   1      372.71      392.91     21.19 o
  -7   6   1      117.38      427.74     19.82 o
  -6   6   1      140.01      168.54     14.25 o
  -5   6   1     1929.10     1790.69     35.77 o
  -4   6   1     1938.84     1953.71     48.69 o
  -3   6   1     2056.05     2079.22     50.23 o
  -2   6   1      152.01      538.21     47.17 o
  -1   6   1      529.75      785.78     35.43 o
   0   6   1     2082.62     2201.96     73.62 o
   1   6   1     3679.04     3888.38     93.61 o
   2   6   1       93.52      346.00     72.55 o
   3   6   1      820.81      980.76     40.14 o
   4   6   1       62.03      215.16     18.13 o
   5   6   1      701.01      527.25     25.07 o
   6   6   1     3138.71     2826.84     47.52 o
   7   6   1     1340.18     1173.25     24.99 o
   8   6   1      479.38      614.79     19.92 o
   9   6   1      112.07      161.50     15.03 o
  10   6   1       86.32       54.60     16.13 o
  11   6   1     1782.88     1558.15     37.99 o
  12   6   1     1359.35     1179.75     35.87 o
  13   6   1      686.72      588.32     27.91 o
  14   6   1      435.88      416.33     27.01 o
  15   6   1       25.22       79.93     20.99 o
  16   6   1      217.20      257.53     25.99 o
 -16   7   1      278.38      336.67     38.58 o
 -15   7   1      667.52      704.19     41.08 o
 -14   7   1       38.34      118.01     27.08 o
 -13   7   1      294.78      315.48     30.23 o
 -12   7   1      655.90      610.56     34.85 o
 -11   7   1      136.22      205.74     24.91 o
 -10   7   1     1728.81     1725.39     58.73 o
  -9   7   1      223.56      352.53     24.30 o
  -8   7   1       52.66       44.16     15.26 o
  -7   7   1     1576.60     1516.49     40.59 o
  -6   7   1     1070.08     1045.61     30.50 o
  -5   7   1      773.90      865.05     32.74 o
  -4   7   1       60.99      230.72     21.10 o
  -3   7   1      471.18      561.86     33.55 o
  -2   7   1      984.88      979.05     40.93 o
  -1   7   1      898.12      899.31     46.93 o
   0   7   1       53.00      207.73     28.38 o
   1   7   1       35.55      153.91     26.15 o
   2   7   1     1127.87     1077.62     42.95 o
   3   7   1     1609.16     1587.83     52.46 o
   4   7   1     1182.63     1200.21     37.22 o
   5   7   1       60.26      141.70     23.00 o
   6   7   1      572.85      705.94     37.06 o
   7   7   1      413.69      296.50     18.15 o
   8   7   1     1341.50     1241.55     31.41 o
   9   7   1     1851.56     1882.07     42.33 o
  10   7   1      759.51      639.88     30.02 o
  11   7   1      162.49      219.72     26.28 o
  12   7   1      598.95      540.29     33.81 o
  13   7   1      846.29      811.79     39.55 o
  14   7   1      518.49      622.59     37.97 o
  15   7   1      545.73      466.56     37.50 o
 -14   8   1       71.45       50.41     29.33 o
 -13   8   1       94.22       57.10     28.53 o
 -12   8   1        5.75        7.07     45.81 o
 -11   8   1       26.68       23.54     24.18 o
 -10   8   1       65.80       36.13     23.20 o
  -9   8   1     1394.07     1220.50     49.86 o
  -8   8   1      660.80      579.15     28.29 o
  -7   8   1        9.24        9.60     29.19 o
  -6   8   1      981.63      861.07     55.06 o
  -5   8   1      973.48      895.20     45.33 o
  -4   8   1     1766.42     1606.67     57.77 o
  -3   8   1     1776.77     1809.60     61.15 o
  -2   8   1      244.00      325.54     37.03 o
  -1   8   1     1109.82     1182.21     59.13 o
   0   8   1     1296.18     1542.36     67.03 o
   1   8   1     1282.67     1180.63     58.93 o
   2   8   1     1074.69     1118.98     69.62 o
   3   8   1      537.42      650.33     38.65 o
   4   8   1       76.87      130.08     31.57 o
   5   8   1      433.53      421.80     34.30 o
   6   8   1      165.46       64.70     25.66 o
   7   8   1      762.12      764.09     43.13 o
   8   8   1      144.96      223.78     31.67 o
   9   8   1       86.92       14.03     15.90 o
  10   8   1      117.47       80.25     21.55 o
  11   8   1       90.02       44.02     21.42 o
  12   8   1        2.75      -16.41     21.35 o
  13   8   1       29.19      -23.08     23.08 o
 -12   9   1      598.46      641.98     40.71 o
 -11   9   1     1035.02      951.97     44.62 o
 -10   9   1     1578.66     1386.53     50.79 o
  -9   9   1       54.69      275.17     44.01 o
  -8   9   1      198.42      383.16     46.12 o
  -7   9   1      588.42      649.10     52.84 o
  -6   9   1      302.76      360.42     44.59 o
  -5   9   1      749.79      772.39     51.71 o
  -4   9   1       30.73      147.26     28.69 o
  -3   9   1      450.23      504.55     37.79 o
  -2   9   1      302.58      322.91     39.12 o
  -1   9   1      483.86      523.19     45.69 o
   0   9   1        9.36       88.87     31.53 o
   1   9   1      107.84      129.96     33.54 o
   2   9   1      660.77      675.74     50.29 o
   3   9   1      946.07     1040.65     63.87 o
   4   9   1      237.90      358.03     34.31 o
   5   9   1       24.29       23.34     25.42 o
   6   9   1      366.88      470.67     41.63 o
   7   9   1     1436.54     1377.42    119.96 o
   8   9   1     1516.64     1515.99     76.43 o
   9   9   1      501.14      756.90     58.73 o
  10   9   1       47.95      122.80     38.90 o
  11   9   1      564.95      539.40     34.52 o
  -9  10   1      658.11      621.21     84.08 o
  -8  10   1       69.79      128.91     61.93 o
  -7  10   1       29.69      -14.75     36.08 o
  -6  10   1      268.68      295.96     48.21 o
  -5  10   1      733.88      792.57     49.06 o
  -4  10   1     1181.25     1172.84     66.76 o
  -3  10   1      978.74     1039.30     63.10 o
  -2  10   1       93.56      229.43     40.23 o
  -1  10   1      306.97      363.53     45.15 o
   0  10   1      572.43      615.30     75.46 o
   1  10   1     1133.30     1227.83     67.72 o
   2  10   1     1099.87     1269.82     68.40 o
   3  10   1      571.46      832.81     58.97 o
   4  10   1      134.97      196.52     40.24 o
   5  10   1      631.05      545.63     43.14 o
   6  10   1      330.95      298.39     45.22 o
   7  10   1      814.65      756.18     58.78 o
   8  10   1      199.05      216.13     43.40 o
  -3  11   1        9.53       -8.17     35.33 o
  -2  11   1       34.11       57.30     36.77 o
  -1  11   1       14.76      -12.96     33.97 o
   0  11   1        7.06       10.93     36.37 o
   1  11   1        9.88      -34.69     34.69 o
   2  11   1       22.50       37.15     36.70 o
   3  11   1       44.07      104.00     39.72 o
 -21   0   2        4.63      -15.55     39.28 o
 -20   0   2      382.01      436.01     42.82 o
 -19   0   2     1870.51     1707.62     70.04 o
 -18   0   2     1554.89     1695.83     59.87 o
 -17   0   2     1412.20     1335.64     77.99 o
 -16   0   2      326.24      444.61     97.32 o
 -15   0   2     3644.94     3829.81    111.49 o
 -14   0   2     8891.59     8860.76    310.61 o
 -13   0   2    16452.19    15995.14    545.14 o
 -12   0   2     3539.41     3299.35    114.36 o
 -11   0   2      154.56       66.56     32.08 o
 -10   0   2    21979.28    22552.82    802.93 o
  -9   0   2    51977.74    52004.66   1408.75 o
  -8   0   2    47580.76    47147.58   1657.31 o
  -7   0   2    15188.43    14847.93    388.70 o
  -6   0   2     3585.72     3269.44    170.89 o
  -5   0   2    37704.20    37771.70    719.73 o
  -4   0   2    81490.33    78992.45   1504.55 o
  -3   0   2   121679.79   121971.30   2238.69 o
  -2   0   2    81795.61    82210.57   1457.26 o
  -1   0   2      860.09     1106.45     60.51 o
   0   0   2      254.31      176.58      8.77 o
   1   0   2    51101.12    49993.29    802.27 o
   2   0   2   131898.36   126364.04   2031.45 o
   3   0   2    44844.21    41949.25    620.93 o
   4   0   2    19554.34    17906.60    269.11 o
   6   0   2    11858.95    13325.00    583.84 o
   7   0   2    30663.13    31528.78    586.11 o
   8   0   2    26950.96    26359.31    493.24 o
   9   0   2     4175.62     3199.47     74.30 o
  10   0   2      415.18      853.40     64.92 o
  11   0   2     2258.67     2987.68    103.80 o
  12   0   2     5605.75     5445.94    136.87 o
  13   0   2     3162.97     3066.34     89.52 o
  14   0   2      943.81      878.79     45.93 o
  15   0   2       10.41        0.71     24.22 o
  16   0   2     1269.07     1241.36     66.73 o
  17   0   2      421.48      439.40     48.64 o
  18   0   2      564.17      509.30     69.72 o
  19   0   2       11.07      -17.59     32.07 o
 -20   1   2     2310.72     2426.86     68.08 o
 -19   1   2     3196.04     3204.49     67.08 o
 -18   1   2      618.47      674.55     31.25 o
 -17   1   2       68.01       61.42     18.40 o
 -16   1   2     3240.57     3285.99     71.72 o
 -15   1   2     4798.18     5427.35    112.60 o
 -14   1   2     7498.69     7613.53    147.92 o
 -13   1   2     4276.50     4197.54    113.19 o
 -12   1   2       87.29       38.12     20.50 o
 -11   1   2     1990.43     2081.92    131.88 o
 -10   1   2     6439.38     7331.97    412.27 o
  -9   1   2     1303.56      862.17     59.52 o
  -8   1   2     8433.21     8697.88    172.49 o
  -7   1   2     2410.63     2341.35     49.49 o
  -6   1   2      656.17      644.61     20.02 o
  -5   1   2     2401.43     1905.15     33.34 o
  -4   1   2     2717.89     2639.64     42.98 o
  -3   1   2     1064.11      934.36     18.76 o
  -2   1   2       85.98       63.15      3.90 o
  -1   1   2      774.11      853.79     10.98 o
   0   1   2      888.79     1006.10     11.53 o
   1   1   2     4618.40     4899.95     45.25 o
   2   1   2     2978.35     2885.07     29.26 o
   3   1   2    14263.20    13793.17    153.16 o
   4   1   2     2660.92     2285.92     32.92 o
   5   1   2      356.92      475.74     21.45 o
   6   1   2     3430.67     4041.41     66.56 o
   7   1   2    11517.87    11144.63    150.47 o
   8   1   2    15450.67    15235.03    193.19 o
   9   1   2     7683.42     7134.72    103.06 o
  10   1   2     2048.95     1903.62     39.31 o
  11   1   2     1422.64     1688.14     37.74 o
  12   1   2     3780.56     4466.53     77.04 o
  13   1   2    10254.35     9896.98    163.41 o
  14   1   2     3425.98     3576.28     72.06 o
  15   1   2     1930.71     1793.68     47.26 o
  16   1   2      136.80       58.90     22.16 o
  17   1   2      274.19      386.22     75.46 o
  18   1   2     2229.21     2283.23    108.76 o
  19   1   2     2239.53     2155.23     78.27 o
 -20   2   2       82.89       59.74     23.77 o
 -19   2   2      529.44      593.87     34.04 o
 -18   2   2     1100.28     1023.22     38.69 o
 -17   2   2      731.01      646.72     31.61 o
 -16   2   2      413.11      435.50     25.74 o
 -15   2   2      818.66      845.80     39.90 o
 -14   2   2     3044.53     3077.06     71.74 o
 -13   2   2     8034.08     7293.00    140.54 o
 -12   2   2      581.60      482.86     25.81 o
 -11   2   2       61.65       50.45     14.45 o
 -10   2   2     5387.67     5554.02    113.12 o
  -9   2   2    12856.32    12399.49    204.93 o
  -8   2   2    12039.14    11293.89    169.84 o
  -7   2   2    12471.39    12302.56    197.65 o
  -6   2   2     2449.45     2416.12    102.20 o
  -5   2   2    12072.88    11410.07    166.14 o
  -4   2   2    34815.84    33733.17    471.60 o
  -3   2   2    32672.01    30607.46    398.62 o
  -2   2   2    15247.30    15568.73    186.69 o
  -1   2   2     7412.22     7358.27     81.26 o
   0   2   2     2294.64     2210.28     32.23 o
   1   2   2    72115.05    71822.38    705.56 o
   2   2   2    34870.60    33232.22    342.57 o
   3   2   2    12171.59    10927.00    127.01 o
   4   2   2    12628.31    11992.29    128.41 o
   5   2   2      482.21      708.24    104.67 o
   6   2   2     7515.37     7892.00    101.69 o
   7   2   2    15385.31    14992.01    187.58 o
   8   2   2     8868.29     8308.55    115.75 o
   9   2   2     1569.60     1319.09     32.37 o
  10   2   2      517.79      507.21     21.91 o
  11   2   2     1849.77     2560.12     53.19 o
  12   2   2     4150.43     3885.20     69.11 o
  13   2   2      902.84      825.03     28.39 o
  14   2   2      472.08      409.88     24.38 o
  15   2   2       13.94      -17.73     17.73 o
  16   2   2      223.07      303.14     27.93 o
  17   2   2      163.92      149.28     28.58 o
  18   2   2      606.66      606.51     42.47 o
  19   2   2        5.96      -21.26     26.20 o
 -20   3   2        4.63      -21.21     21.21 o
 -19   3   2       22.77      -20.67     20.67 o
 -18   3   2       27.78      -23.80     23.80 o
 -17   3   2      125.71       65.76     20.64 o
 -16   3   2        2.63       -9.99     16.38 o
 -15   3   2      302.83      327.98     25.21 o
 -14   3   2      200.23      238.56     39.43 o
 -13   3   2     1431.32     1304.58     40.58 o
 -12   3   2      415.87      393.95     23.77 o
 -11   3   2      189.02      272.55     19.65 o
 -10   3   2      161.90      221.03     15.16 o
  -9   3   2        8.29       17.14      9.12 o
  -8   3   2     1432.46     1533.24     30.89 o
  -7   3   2      276.92      306.70     12.84 o
  -6   3   2     1222.42     1265.49     28.15 o
  -5   3   2     1238.55     1337.80     22.47 o
  -4   3   2      889.58      876.93     22.06 o
  -3   3   2       93.14       27.39      5.32 o
  -2   3   2      902.49      889.55     15.50 o
  -1   3   2       42.17       18.95      4.86 o
   0   3   2      314.98      307.63      9.31 o
   1   3   2     1955.72     2100.18     24.64 o
   2   3   2      451.43      516.96     10.76 o
   3   3   2      919.14     1099.90     17.38 o
   4   3   2     3453.45     3447.10     41.55 o
   5   3   2     1995.99     1802.86     27.69 o
   6   3   2       42.17       16.83      6.68 o
   7   3   2       41.29       -6.61      6.61 o
   8   3   2      101.46      163.19     10.54 o
   9   3   2      380.84      419.53     17.35 o
  10   3   2     1463.40     1461.92     31.31 o
  11   3   2      181.31      162.97     17.04 o
  12   3   2      728.60      647.19     25.54 o
  13   3   2      445.94      416.35     24.83 o
  14   3   2       70.73       37.52     17.46 o
  15   3   2       58.79       15.65     23.07 o
  16   3   2      174.39       99.27     26.02 o
  17   3   2       11.73      -22.29     22.29 o
  18   3   2      121.08       72.01     26.21 o
 -19   4   2        5.05      -23.07     23.07 o
 -18   4   2        4.62      -20.13     20.13 o
 -17   4   2       63.89       15.84     20.57 o
 -16   4   2      587.75      558.71     32.40 o
 -15   4   2        6.30      -15.96     15.96 o
 -14   4   2     1586.81     1553.88     41.09 o
 -13   4   2      259.41      300.59     21.62 o
 -12   4   2       63.46       71.81     14.14 o
 -11   4   2        6.09       10.73     11.36 o
 -10   4   2      486.66      518.65     18.89 o
  -9   4   2     1581.74     1469.49     30.69 o
  -8   4   2     3225.70     3093.57     47.49 o
  -7   4   2      449.05      422.86     27.65 o
  -6   4   2      307.78      371.15     23.48 o
  -5   4   2     2087.70     2175.98     44.48 o
  -4   4   2     2824.20     2737.41     48.38 o
  -3   4   2     6028.29     5835.65     91.36 o
  -2   4   2     1717.49     1475.88     28.62 o
  -1   4   2     1161.48     1328.65     22.36 o
   0   4   2      131.83       74.86      9.04 o
   1   4   2       56.93      -14.84     14.84 o
   2   4   2     9605.16     9454.14    109.49 o
   3   4   2     6133.58     6207.13     70.67 o
   4   4   2       90.16       44.98      8.41 o
   5   4   2      500.45      452.11     12.87 o
   6   4   2       79.22      111.05     16.16 o
   7   4   2       98.47       23.11      9.22 o
   8   4   2      592.31      563.00     17.98 o
   9   4   2      219.20      255.53     13.29 o
  10   4   2      404.71      353.34     16.10 o
  11   4   2     1289.84     1141.45     25.66 o
  12   4   2      522.78      748.03     22.61 o
  13   4   2      181.67      147.85     17.20 o
  14   4   2      237.16      244.90     22.04 o
  15   4   2      335.92      298.12     25.98 o
  16   4   2       45.18        5.89     20.65 o
  17   4   2        1.96        4.65     22.35 o
  18   4   2       66.37       97.07     29.59 o
 -18   5   2       31.01       -5.87     23.41 o
 -17   5   2      160.65      197.27     27.17 o
 -16   5   2     1717.80     1725.32     45.37 o
 -15   5   2     2307.96     2476.09     55.30 o
 -14   5   2     3685.30     3687.28     71.59 o
 -13   5   2      723.71      797.84     25.80 o
 -12   5   2      362.20      412.62     37.49 o
 -11   5   2     1557.95     1985.53     41.12 o
 -10   5   2     3454.11     3660.74     74.02 o
  -9   5   2     4553.13     4442.59     87.60 o
  -8   5   2      523.44      537.58     23.05 o
  -7   5   2       70.73       37.97     12.92 o
  -6   5   2     4211.95     4274.26     78.87 o
  -5   5   2     1378.93     1514.79     70.54 o
  -4   5   2      710.01      688.82     32.84 o
  -3   5   2       42.31       44.80      9.99 o
  -2   5   2     4342.88     4412.36     76.66 o
  -1   5   2     1835.68     1883.11     37.89 o
   0   5   2      368.30      526.19     28.01 o
   1   5   2      574.19      543.99     16.64 o
   2   5   2     2594.97     2531.34     44.60 o
   3   5   2     9769.54     9250.03    116.31 o
   4   5   2     2673.25     2632.72     36.40 o
   5   5   2     2323.89     2062.47     28.96 o
   6   5   2      898.70      965.41     19.18 o
   7   5   2     2969.11     3149.06     44.23 o
   8   5   2     6274.04     6049.79     77.88 o
   9   5   2     6159.93     5533.34     73.06 o
  10   5   2     2439.81     2107.66     42.59 o
  11   5   2      215.98      248.05     17.51 o
  12   5   2     1241.09     1479.64     42.16 o
  13   5   2     4321.83     4162.96     73.54 o
  14   5   2     2486.68     2530.72     56.20 o
  15   5   2     1887.56     1759.56     46.23 o
  16   5   2      263.56      306.72     28.46 o
  17   5   2      303.99      321.00     29.86 o
 -17   6   2      151.42      145.07     23.59 o
 -16   6   2      119.89      173.47     22.62 o
 -15   6   2      695.08      786.39     31.60 o
 -14   6   2     1772.18     1621.94     54.95 o
 -13   6   2     1779.66     1559.07     52.19 o
 -12   6   2     1201.15     1035.80     41.56 o
 -11   6   2      216.34      310.84     23.69 o
 -10   6   2     3625.78     3750.13     69.86 o
  -9   6   2     4834.12     4889.84     85.07 o
  -8   6   2     9196.80     8338.14    133.66 o
  -7   6   2     3810.28     3296.58     59.66 o
  -6   6   2      312.18      503.29     57.49 o
  -5   6   2     4778.73     4763.30     95.88 o
  -4   6   2     9643.94     9574.41    158.68 o
  -3   6   2    16652.97    16091.16    258.25 o
  -2   6   2    10906.53    10495.47    193.28 o
  -1   6   2     1919.51     2033.95     86.67 o
   0   6   2     2514.57     2756.38    185.37 o
   1   6   2     7210.90     7625.25    141.86 o
   2   6   2    10578.95     9737.33    162.88 o
   3   6   2     8141.85     7416.21    115.70 o
   4   6   2     4187.77     3781.81     60.58 o
   5   6   2       37.80      110.91     11.89 o
   6   6   2     1549.17     1921.81     32.31 o
   7   6   2     3495.43     3403.84     54.12 o
   8   6   2     3675.10     3451.86     54.51 o
   9   6   2      777.10      611.56     20.06 o
  10   6   2      482.91      587.56     22.58 o
  11   6   2      335.96      302.70     21.70 o
  12   6   2      512.90      544.67     36.33 o
  13   6   2      658.79      645.13     29.76 o
  14   6   2       49.42       28.00     19.50 o
  15   6   2        4.10      -16.72     19.54 o
  16   6   2       60.68        8.66     21.38 o
 -16   7   2      901.93     1008.09     47.59 o
 -15   7   2     1051.26     1131.35     48.68 o
 -14   7   2     1513.56     1415.12     59.92 o
 -13   7   2      271.90      254.98     32.38 o
 -12   7   2       11.06      -13.43     33.50 o
 -11   7   2       72.97       80.98     23.97 o
 -10   7   2     1915.74     1997.96     64.57 o
  -9   7   2     1498.05     1365.62     42.10 o
  -8   7   2      271.25      354.33     31.82 o
  -7   7   2       71.72      105.23     13.80 o
  -6   7   2      269.44      345.53     20.51 o
  -5   7   2      202.99      298.88     20.39 o
  -4   7   2      721.39      705.67     30.79 o
  -3   7   2        7.10        0.70     14.36 o
  -2   7   2      740.13      727.46     29.81 o
  -1   7   2       16.11      -20.62     20.62 o
   0   7   2      501.39      638.75     41.34 o
   1   7   2      257.13      284.71     23.37 o
   2   7   2     1094.08     1228.65     38.15 o
   3   7   2     1492.23     1299.43     40.18 o
   4   7   2     1114.95     1119.80     32.90 o
   5   7   2      298.79      351.32     25.43 o
   6   7   2     1222.80     1100.95     28.26 o
   7   7   2     1066.97     1140.56     29.42 o
   8   7   2     3028.63     2893.22     56.05 o
   9   7   2     2377.53     2215.87     47.79 o
  10   7   2      282.62      342.79     32.41 o
  11   7   2       43.83       23.10     21.04 o
  12   7   2     1154.55     1189.26     44.79 o
  13   7   2     2292.50     2133.70     52.52 o
  14   7   2     1181.76     1171.70     38.89 o
 -14   8   2      591.50      564.87     43.11 o
 -13   8   2      553.83      463.93     39.84 o
 -12   8   2      351.77      219.87     31.80 o
 -11   8   2       36.30       54.97     24.86 o
 -10   8   2      207.63      274.71     29.49 o
  -9   8   2     1936.11     1899.02     54.24 o
  -8   8   2     3573.19     3243.40     96.00 o
  -7   8   2      798.99      690.60     34.48 o
  -6   8   2      108.70      161.72     34.89 o
  -5   8   2      660.97      851.56     57.20 o
  -4   8   2     2949.30     3161.46     87.87 o
  -3   8   2     3611.77     3537.48     94.76 o
  -2   8   2     3418.09     3343.63    109.01 o
  -1   8   2      268.27      339.61     38.87 o
   0   8   2      494.86      806.18     51.19 o
   1   8   2     2139.79     2350.34     85.47 o
   2   8   2     3430.62     3344.76    125.89 o
   3   8   2     2902.30     2642.38     79.22 o
   4   8   2     1251.51     1213.38     42.45 o
   5   8   2       18.86       48.17     20.81 o
   6   8   2      956.89     1031.66     41.20 o
   7   8   2     1382.63     1390.58     56.77 o
   8   8   2     2311.86     1965.50     48.24 o
   9   8   2     1017.49      907.07     29.95 o
  10   8   2       81.22       95.28     21.27 o
  11   8   2      105.04      107.09     23.17 o
  12   8   2      437.36      452.80     32.53 o
  13   8   2      750.99      690.19     40.57 o
 -12   9   2       49.90       40.29     26.38 o
 -11   9   2       93.13       55.25     30.11 o
 -10   9   2      102.92      126.61     25.04 o
  -9   9   2        1.26      -18.90     18.90 o
  -8   9   2        4.93       24.90     32.83 o
  -7   9   2       33.54        8.49     34.13 o
  -6   9   2      124.82       76.85     35.85 o
  -5   9   2      190.35      135.05     37.40 o
  -4   9   2        5.89      -24.05     24.05 o
  -3   9   2      329.24      333.16     44.22 o
  -2   9   2        5.33      -17.96     31.43 o
  -1   9   2      114.44      139.60     34.48 o
   0   9   2      159.94      175.31     35.20 o
   1   9   2       30.86       85.79     31.20 o
   2   9   2       34.80       -7.20     28.30 o
   3   9   2      189.08      227.83     36.25 o
   4   9   2       70.31       55.85     26.56 o
   5   9   2       23.50      -24.59     24.59 o
   6   9   2      152.35      125.27     30.21 o
   7   9   2        6.17      -30.34     30.34 o
   8   9   2       31.31       10.19     33.28 o
   9   9   2        9.69      -30.01     30.01 o
  10   9   2      202.52      171.46     41.55 o
  -9  10   2       35.63       32.50     38.69 o
  -8  10   2       78.73       76.36     69.81 o
  -7  10   2       64.82       44.46     36.57 o
  -6  10   2       59.16       25.33     36.84 o
  -5  10   2       75.96       33.25     62.58 o
  -4  10   2       67.50       44.59     34.09 o
  -3  10   2       45.32       -5.65     32.76 o
  -2  10   2        1.41        9.98     34.26 o
  -1  10   2        4.15       12.07     32.67 o
   0  10   2       41.11       43.94     51.73 o
   1  10   2       20.08       38.07     33.69 o
   2  10   2        3.90      -44.78     44.78 o
   3  10   2       80.55       73.49     35.69 o
   4  10   2       25.11      -16.65     33.00 o
   5  10   2       49.74       25.86     40.84 o
   6  10   2       22.46       45.84     37.09 o
   7  10   2      131.77      126.75     39.96 o
  -2  11   2      176.06      213.86     41.87 o
  -1  11   2      265.78      268.61     64.34 o
   0  11   2      114.74      162.29     41.76 o
 -21   1   3       86.04      147.66     27.68 o
 -20   1   3      618.21      669.38     39.75 o
 -19   1   3      979.05     1073.86     45.47 o
 -18   1   3     1291.55     1231.85     47.35 o
 -17   1   3      171.50      167.52     24.20 o
 -16   1   3      217.58      149.28     23.91 o
 -15   1   3     1179.22     1177.21     41.19 o
 -14   1   3     1566.07     1587.38     46.82 o
 -13   1   3     3618.61     3377.00     84.48 o
 -12   1   3      145.82       11.06     19.62 o
 -11   1   3      109.49        5.32     13.27 o
 -10   1   3      229.46      250.94     18.60 o
  -9   1   3     2700.44     2827.22     56.35 o
  -8   1   3      288.60      228.28     14.87 o
  -7   1   3      344.61      126.74     12.22 o
  -6   1   3      521.87      380.15     14.51 o
  -5   1   3     1397.35     1319.90     26.87 o
  -4   1   3      503.10      475.67     13.93 o
  -3   1   3      757.19      768.60     17.86 o
  -2   1   3      476.88      475.76     10.60 o
  -1   1   3     3223.95     3289.87     40.18 o
   0   1   3      101.73       77.20      5.50 o
   1   1   3     2512.18     2604.60     30.21 o
   2   1   3     2559.11     2745.10     33.81 o
   3   1   3     5938.26     5677.64     66.46 o
   4   1   3     7719.19     7701.09     92.66 o
   5   1   3     3097.38     2959.02     43.07 o
   6   1   3      674.82      679.23     17.12 o
   7   1   3      736.67      678.17     18.27 o
   8   1   3     3663.77     3689.71     58.79 o
   9   1   3     5076.91     4956.44     76.20 o
  10   1   3     2403.62     2386.10     44.77 o
  11   1   3     1203.27     1124.18     29.98 o
  12   1   3       86.34       32.44     17.05 o
  13   1   3     2508.54     2402.34     51.26 o
  14   1   3      753.61      697.55     31.12 o
  15   1   3      404.64      463.65     32.06 o
  16   1   3      512.63      500.55     36.79 o
  17   1   3       27.63      -15.89     24.44 o
  18   1   3       60.41      -24.79     24.79 o
 -20   2   3       13.32       19.51     22.87 o
 -19   2   3      488.94      557.68     32.90 o
 -18   2   3     1754.54     1547.68     65.30 o
 -17   2   3     1293.17     1251.16     45.70 o
 -16   2   3      565.48      585.25     33.78 o
 -15   2   3       82.96       51.82     19.84 o
 -14   2   3     1796.21     1804.05     50.59 o
 -13   2   3    11322.59    10933.32    215.52 o
 -12   2   3    13360.78    12805.57    231.95 o
 -11   2   3     3201.27     3297.14     79.88 o
 -10   2   3       98.93       16.69     13.77 o
  -9   2   3    11885.82    11550.47    210.13 o
  -8   2   3    29873.73    28925.21    506.22 o
  -7   2   3    40197.74    40150.54    586.30 o
  -6   2   3    12119.04    10888.91    160.53 o
  -5   2   3     2262.85     2117.00     33.83 o
  -4   2   3    17429.63    18400.79    242.02 o
  -3   2   3    30514.38    29966.31    361.33 o
  -2   2   3    48566.70    48796.80    577.88 o
  -1   2   3    31606.16    30857.22    319.27 o
   0   2   3     1847.56     2050.27    130.04 o
   1   2   3      951.40      112.61     15.32 o
   2   2   3    10087.48     8913.94     94.76 o
   3   2   3    26033.53    23882.23    248.87 o
   4   2   3    27752.35    27350.47    287.97 o
   5   2   3     5153.18     4394.81    105.44 o
   6   2   3      849.91        1.02      8.82 o
   7   2   3     3660.60     2945.27     42.88 o
   8   2   3     4168.18     3613.09     52.71 o
   9   2   3     6027.41     6220.90     91.29 o
  10   2   3     1262.83     1150.34     35.93 o
  11   2   3      323.13      -13.18     13.44 o
  12   2   3     2941.84     2368.92     49.28 o
  13   2   3      353.91      331.08     23.08 o
  14   2   3      192.70      125.52     23.00 o
  15   2   3       67.32       26.89     21.73 o
  16   2   3      245.08      139.27     25.71 o
  17   2   3      419.72      438.73     43.22 o
  18   2   3      108.46       62.29     31.96 o
 -20   3   3     1585.49     1627.54     52.61 o
 -19   3   3     2871.81     2825.96     72.15 o
 -18   3   3     2726.06     2759.30     79.12 o
 -17   3   3      727.11      641.39     69.58 o
 -16   3   3      123.90       10.20     22.03 o
 -15   3   3     2705.12     2572.49     63.91 o
 -14   3   3     2850.50     2768.17     66.09 o
 -13   3   3     9675.80     9214.77    172.89 o
 -12   3   3     2686.28     2659.50     83.75 o
 -11   3   3      232.08       33.25     17.68 o
 -10   3   3     2232.85     2234.95     50.97 o
  -9   3   3     2851.54     2646.82     46.26 o
  -8   3   3      475.46      199.43     15.25 o
  -7   3   3     4707.06     4350.99     67.99 o
  -6   3   3      546.51      532.60     15.23 o
  -5   3   3     3049.86     3079.85     42.77 o
  -4   3   3      474.14      441.06     18.91 o
  -3   3   3     1820.86     2012.36     27.01 o
  -2   3   3      492.03      487.17     10.28 o
  -1   3   3     4580.67     4341.34     50.11 o
   0   3   3      218.86      217.96     13.13 o
   1   3   3      143.08       94.62      5.68 o
   2   3   3     5237.33     5467.50     58.09 o
   3   3   3     2900.17     2658.51     33.93 o
   4   3   3    15222.89    14054.34    163.62 o
   5   3   3     6373.99     5852.99     72.96 o
   6   3   3     1704.46     1714.17     29.80 o
   7   3   3     1932.70     1955.28     29.29 o
   8   3   3     7469.93     7002.60     84.15 o
   9   3   3    10652.34    10265.85    120.02 o
  10   3   3     9033.91     8714.28    109.71 o
  11   3   3     2202.39     2038.10     43.86 o
  12   3   3      188.63      202.35     26.63 o
  13   3   3     3020.84     2880.04     61.61 o
  14   3   3     6482.47     6160.87    135.18 o
  15   3   3     3675.88     3817.59     94.96 o
  16   3   3     1331.64     1338.81     69.26 o
  17   3   3       85.49       28.37     26.51 o
 -19   4   3      373.22      418.61     35.85 o
 -18   4   3     1840.57     1806.88     53.15 o
 -17   4   3     2672.63     2519.06     63.88 o
 -16   4   3      978.41      852.65     39.57 o
 -15   4   3     1140.89     1188.57     40.23 o
 -14   4   3     2212.35     2228.60     56.30 o
 -13   4   3     7424.58     7009.19    126.50 o
 -12   4   3     9676.27     8684.07    146.77 o
 -11   4   3     2397.27     2380.99     60.31 o
 -10   4   3      171.21       87.13     14.75 o
  -9   4   3     8617.13     8325.41    122.57 o
  -8   4   3    15085.78    14205.73    187.63 o
  -7   4   3    22812.44    20893.65    288.71 o
  -6   4   3    16151.29    14950.31    248.80 o
  -5   4   3     3546.64     2877.47    132.52 o
  -4   4   3     8468.86     8060.87    149.56 o
  -3   4   3    24918.89    24033.96    391.49 o
  -2   4   3    40328.30    39214.59    491.60 o
  -1   4   3    25215.02    25174.20    288.56 o
   0   4   3     8576.52     8248.31    141.54 o
   1   4   3      765.89       25.94     20.29 o
   2   4   3    38696.94    37730.29    403.69 o
   3   4   3    17555.88    15560.90    170.86 o
   4   4   3    16362.70    14893.15    164.22 o
   5   4   3     6295.38     5686.70     82.57 o
   6   4   3      437.79       30.57     17.73 o
   7   4   3     4463.47     3898.38     58.50 o
   8   4   3     6475.39     5775.94     74.26 o
   9   4   3     5455.90     5147.15     72.18 o
  10   4   3      841.40      759.13     32.84 o
  11   4   3     1319.80     1186.68     49.20 o
  12   4   3     1013.03      841.62     27.85 o
  13   4   3      788.00      780.94     30.12 o
  14   4   3      838.75      807.31     31.65 o
  15   4   3      303.35      225.68     25.59 o
  16   4   3       52.80       -7.65     19.88 o
  17   4   3      119.83       62.30     22.21 o
 -18   5   3      760.67      778.72     41.63 o
 -17   5   3      425.61      445.52     34.22 o
 -16   5   3       22.71      -18.85     23.92 o
 -15   5   3      918.63      919.33     34.66 o
 -14   5   3       94.39       69.06     15.89 o
 -13   5   3     1114.09      974.14     28.13 o
 -12   5   3      533.40      585.66     18.78 o
 -11   5   3      318.33      354.28     23.03 o
 -10   5   3       41.56       10.38     17.28 o
  -9   5   3      338.34      341.14     20.36 o
  -8   5   3      404.86      319.62     21.71 o
  -7   5   3      731.17      622.45     26.61 o
  -6   5   3      151.91       64.65     11.86 o
  -5   5   3       94.41       16.93     11.66 o
  -4   5   3       35.46       38.39     12.10 o
  -3   5   3       56.18       85.93     11.95 o
  -2   5   3        6.99       -7.44      7.44 o
  -1   5   3      185.56      161.33     10.73 o
   0   5   3      124.86      106.65      9.47 o
   1   5   3      267.66      322.37     13.15 o
   2   5   3     2692.43     2782.90     41.36 o
   3   5   3     3142.58     3240.65     42.73 o
   4   5   3      752.60      631.44     15.95 o
   5   5   3       30.24       23.14      7.19 o
   6   5   3      167.33      119.83      9.96 o
   7   5   3     1451.22     1220.61     24.94 o
   8   5   3     1773.70     1636.91     30.64 o
   9   5   3     1980.33     1678.44     36.12 o
  10   5   3     1043.13      975.06     28.10 o
  11   5   3      198.09      149.42     18.04 o
  12   5   3      190.30      166.28     19.72 o
  13   5   3      734.94      774.08     33.39 o
  14   5   3     1143.61      970.67     37.94 o
  15   5   3      772.67      707.12     35.17 o
  16   5   3      253.10      257.27     27.58 o
 -17   6   3       98.61       52.67     26.85 o
 -16   6   3      133.03      108.16     20.54 o
 -15   6   3      200.87      160.38     28.64 o
 -14   6   3      151.54       97.08     28.33 o
 -13   6   3      237.41      205.65     39.99 o
 -12   6   3      660.59      614.51     54.51 o
 -11   6   3      505.94      530.90     37.41 o
 -10   6   3       99.20       76.81     23.47 o
  -9   6   3      189.14      185.33     33.64 o
  -8   6   3      806.57      791.35     29.05 o
  -7   6   3     1622.06     1439.54     45.83 o
  -6   6   3      687.54      650.51     45.66 o
  -5   6   3       83.18        0.34     13.85 o
  -4   6   3      440.79      420.58     25.42 o
  -3   6   3     1593.23     1538.26     36.57 o
  -2   6   3     1129.83     1074.98     26.37 o
  -1   6   3     2075.77     2060.18     42.92 o
   0   6   3      163.03      122.19     13.20 o
   1   6   3      171.88       91.93     18.54 o
   2   6   3     2806.88     2639.74     44.23 o
   3   6   3      565.39      479.37     16.50 o
   4   6   3     2130.94     1996.07     30.55 o
   5   6   3     1353.28     1281.95     23.83 o
   6   6   3      235.37      231.84     15.23 o
   7   6   3     1225.95     1018.51     24.41 o
   8   6   3     1153.93      982.89     24.78 o
   9   6   3     1849.21     1643.00     43.86 o
  10   6   3      822.03      729.22     26.50 o
  11   6   3      560.33      483.68     25.99 o
  12   6   3        8.04      -12.37     16.82 o
  13   6   3      663.10      705.89     31.43 o
  14   6   3      826.48      756.87     33.69 o
  15   6   3      331.72      315.18     39.99 o
 -16   7   3      210.02      216.94     35.74 o
 -15   7   3      461.00      398.04     40.83 o
 -14   7   3      653.19      649.31     44.69 o
 -13   7   3      154.74      158.51     30.01 o
 -12   7   3       22.84        5.82     23.50 o
 -11   7   3      569.54      596.28     39.14 o
 -10   7   3      500.97      476.16     35.12 o
  -9   7   3      630.96      578.65     46.94 o
  -8   7   3      251.75      294.19     27.05 o
  -7   7   3      424.16      448.51     43.76 o
  -6   7   3      732.90      832.84     37.47 o
  -5   7   3      815.36      796.53     35.41 o
  -4   7   3      755.68      748.78     33.44 o
  -3   7   3       41.18       -3.66     14.03 o
  -2   7   3     1690.07     1557.38     53.11 o
  -1   7   3     1661.64     1641.94     49.63 o
   0   7   3     1437.85     1365.40     44.78 o
   1   7   3      465.05      492.58     28.43 o
   2   7   3       32.81       23.94     27.62 o
   3   7   3     1131.64     1010.62     31.94 o
   4   7   3     3790.16     3505.46     92.03 o
   5   7   3     1097.62      969.50     36.81 o
   6   7   3      789.77      740.79     23.03 o
   7   7   3       53.37       14.13     13.21 o
   8   7   3      205.88      179.34     18.10 o
   9   7   3      754.03      721.76     32.82 o
  10   7   3     1188.41     1041.11     42.59 o
  11   7   3     1013.86      964.38     38.78 o
  12   7   3       55.68       30.30     18.60 o
  13   7   3       13.27      -17.95     17.95 o
 -14   8   3      305.04      302.47     37.95 o
 -13   8   3      232.96      247.37     34.00 o
 -12   8   3      387.81      384.22     35.85 o
 -11   8   3      365.64      289.86     36.72 o
 -10   8   3       17.11       23.61     23.20 o
  -9   8   3      701.99      618.27     38.11 o
  -8   8   3      575.51      480.88     31.39 o
  -7   8   3     1303.78     1128.02     36.99 o
  -6   8   3      830.62      742.86     29.24 o
  -5   8   3      274.13      367.98     41.08 o
  -4   8   3      601.38      568.12     37.90 o
  -3   8   3     1232.86     1245.15     59.89 o
  -2   8   3     1977.88     1872.67     74.98 o
  -1   8   3      883.05      957.36    144.81 o
   0   8   3      215.26      268.31     34.92 o
   1   8   3      131.99      106.46     30.12 o
   2   8   3      205.63      113.99     30.50 o
   3   8   3      822.30      713.99     64.28 o
   4   8   3      247.75      251.54     29.95 o
   5   8   3      107.92       39.33     24.36 o
   6   8   3      166.62       98.87     23.30 o
   7   8   3       56.07      -14.80     43.35 o
   8   8   3        0.54      -15.93     15.93 o
   9   8   3       14.74      -19.15     19.46 o
  10   8   3       64.84       39.91     20.49 o
  11   8   3       32.77       -4.48     25.66 o
  12   8   3        9.24      -14.03     21.85 o
 -12   9   3       41.76        0.61     25.84 o
 -11   9   3       49.10       71.94     26.66 o
 -10   9   3       49.50        5.37     23.55 o
  -9   9   3      689.43      621.71     40.81 o
  -8   9   3      351.32      364.96     28.25 o
  -7   9   3       54.53      151.68     37.11 o
  -6   9   3      131.06      209.94     39.52 o
  -5   9   3      129.07      114.12     36.38 o
  -4   9   3      201.74      202.88     30.74 o
  -3   9   3      588.48      589.75     47.91 o
  -2   9   3      295.97      421.02     42.86 o
  -1   9   3     1037.68     1136.65     62.25 o
   0   9   3      554.61      663.17     50.60 o
   1   9   3      387.29      396.55     43.13 o
   2   9   3       27.24       18.98     29.83 o
   3   9   3      415.32      449.66     44.18 o
   4   9   3     1821.01     1846.70     78.27 o
   5   9   3     1721.93     1762.95     76.36 o
   6   9   3      455.96      594.07     41.04 o
   7   9   3      119.49      113.46     35.89 o
   8   9   3      407.34      417.11     57.85 o
   9   9   3     1395.93     1364.96     72.49 o
  -8  10   3      947.22     1003.04    144.07 o
  -7  10   3     1315.63     1365.14     75.74 o
  -6  10   3      248.32      256.37     44.66 o
  -5  10   3       14.42       72.16     46.45 o
  -4  10   3      102.18       42.27     51.36 o
  -3  10   3      403.28      345.89     45.42 o
  -2  10   3     1385.65     1499.33     75.31 o
  -1  10   3      999.94     1183.29     67.06 o
   0  10   3      173.11      253.81     41.66 o
   1  10   3       43.89       59.20     34.76 o
   2  10   3      312.20      299.20     42.73 o
   3  10   3      618.34      578.36     51.84 o
   4  10   3      664.59      709.62     55.03 o
   5  10   3      578.22      591.03     53.09 o
   6  10   3       28.39       17.49     34.45 o
 -20   0   4      781.91      843.84     65.87 o
 -19   0   4        4.03       -2.05     34.68 o
 -18   0   4     1741.07     1689.14    113.20 o
 -17   0   4     5532.06     4961.17    171.50 o
 -16   0   4     5764.23     5620.49    186.21 o
 -15   0   4      864.15      814.73     54.97 o
 -14   0   4      124.59       -3.22     25.76 o
 -13   0   4     3072.99     3141.52    205.72 o
 -12   0   4    34450.20    33427.64   1077.66 o
 -11   0   4    30408.21    29341.63   1258.47 o
 -10   0   4     8442.77     8565.47    258.42 o
  -9   0   4     1094.18      -16.66     16.66 o
  -8   0   4    21011.53    20441.72    565.45 o
  -7   0   4    43180.90    42252.95    911.59 o
  -6   0   4    75807.43    78635.61   1685.00 o
  -5   0   4    37717.32    37751.04    814.19 o
  -4   0   4     4029.92     2646.83     79.64 o
  -3   0   4    27810.56    27698.92    570.46 o
  -2   0   4    40069.55    38409.57    787.19 o
  -1   0   4    60243.45    60190.34   1082.83 o
   0   0   4    38896.79    39354.30    711.09 o
   1   0   4    10388.76    10642.61    199.54 o
   2   0   4     1796.59      808.08     27.57 o
   3   0   4    18395.68    15522.50    293.33 o
   4   0   4    18471.85    15616.76    295.95 o
   5   0   4    39226.09    39196.43    724.90 o
   6   0   4     3445.56     3116.61     72.08 o
   7   0   4      241.99       -7.08     21.86 o
   8   0   4     6392.97     6363.66    390.97 o
   9   0   4     5150.19     4267.96    212.03 o
  10   0   4     4456.44     4328.74    100.30 o
  11   0   4      979.48      827.53     39.09 o
  12   0   4       25.26      -10.90     23.67 o
  13   0   4     5372.66     4885.28    131.34 o
  14   0   4      537.24      408.46     66.56 o
  15   0   4      147.03      124.75     38.62 o
  16   0   4      140.82      136.20     42.57 o
  17   0   4      259.93      328.80     50.08 o
 -20   1   4      116.05      155.69     30.86 o
 -19   1   4     1614.24     1618.98     63.90 o
 -18   1   4     3313.85     3433.29     84.65 o
 -17   1   4     2710.22     2915.38     74.04 o
 -16   1   4      675.44      745.97     56.48 o
 -15   1   4      145.84       25.02     20.50 o
 -14   1   4     1599.86     1618.82    131.51 o
 -13   1   4     1336.35     1456.05    125.38 o
 -12   1   4     9340.38     9148.47    191.46 o
 -11   1   4      709.09      833.78     29.11 o
 -10   1   4      234.41      107.35     17.86 o
  -9   1   4     1429.74     1133.58     56.16 o
  -8   1   4      318.57      159.38     17.26 o
  -7   1   4      442.06      199.77     14.65 o
  -6   1   4     1028.11     1187.64     32.45 o
  -5   1   4      116.92       59.66     10.18 o
  -4   1   4     4766.29     4754.77     84.61 o
  -3   1   4     1192.96     1017.96     21.56 o
  -2   1   4     5077.42     5225.30     71.03 o
  -1   1   4     1877.21     1830.64     28.61 o
   0   1   4     6596.32     6457.41     81.74 o
   1   1   4     2367.79     2177.77     32.90 o
   2   1   4        5.92       -2.97      5.42 o
   3   1   4     8420.04     8712.42    111.30 o
   4   1   4     6205.75     5928.88     77.97 o
   5   1   4    12062.87    11061.77    148.47 o
   6   1   4     4882.23     4792.15     76.86 o
   7   1   4     1117.73     1190.06     29.46 o
   8   1   4     1561.17     1641.59     38.51 o
   9   1   4     6682.25     6554.19     97.93 o
  10   1   4     6505.21     6212.13     94.99 o
  11   1   4     5193.95     4947.92     80.08 o
  12   1   4      732.40      766.45     31.71 o
  13   1   4      211.61      300.59     27.55 o
  14   1   4     3276.97     3192.68     75.12 o
  15   1   4     2462.15     2250.14     67.78 o
  16   1   4     1916.62     1820.54     61.85 o
  17   1   4      290.74      275.12     34.86 o
 -20   2   4      104.71       75.08     30.47 o
 -19   2   4       48.02       76.00     27.68 o
 -18   2   4      626.33      631.33     38.77 o
 -17   2   4     1920.62     1739.64     54.06 o
 -16   2   4     3208.64     2898.34     86.21 o
 -15   2   4      169.20      166.94     23.27 o
 -14   2   4     1636.56     1505.05     50.79 o
 -13   2   4      758.20      694.79     43.30 o
 -12   2   4     7582.72     6879.44    148.96 o
 -11   2   4     6592.07     6155.24    133.38 o
 -10   2   4     1909.25     1744.42     49.05 o
  -9   2   4      204.18       -4.95     16.60 o
  -8   2   4     6167.83     6055.03    116.12 o
  -7   2   4    10053.83     8826.35    179.25 o
  -6   2   4    14908.83    14728.58    230.68 o
  -5   2   4     9032.07     8515.30    136.34 o
  -4   2   4      928.06      603.43     19.76 o
  -3   2   4     2509.43     2026.13     33.66 o
  -2   2   4    11062.21     9675.94    125.93 o
  -1   2   4    29517.27    29347.63    331.88 o
   0   2   4     6621.53     6670.56     84.94 o
   1   2   4     5305.92     5076.05     56.74 o
   2   2   4      611.07      347.15     14.58 o
   3   2   4    17171.07    16004.54    188.34 o
   4   2   4     2886.81     2172.77     30.13 o
   5   2   4     7249.59     6780.55     76.98 o
   6   2   4     2410.51     2174.28     30.33 o
   7   2   4      172.38      187.33     15.71 o
   8   2   4     2160.09     2106.06     65.39 o
   9   2   4     2509.25     2285.99     65.53 o
  10   2   4     1042.06      865.50     28.33 o
  11   2   4      274.14      243.79     19.03 o
  12   2   4      996.72      968.75     36.99 o
  13   2   4      690.58      704.57     34.67 o
  14   2   4      179.94      185.55     29.74 o
  15   2   4      378.71      373.54     34.78 o
  16   2   4      207.01      199.77     36.68 o
  17   2   4        4.95      -28.91     28.91 o
 -20   3   4       68.61       60.34     32.44 o
 -19   3   4       56.69       59.39     27.61 o
 -18   3   4       58.77       54.78     27.01 o
 -17   3   4       14.50       -1.32     24.75 o
 -16   3   4      197.86      173.00     25.57 o
 -15   3   4      224.19      275.95     25.90 o
 -14   3   4       85.66       92.01     20.12 o
 -13   3   4      125.45      135.82     20.59 o
 -12   3   4       13.82       -7.64     13.33 o
 -11   3   4      238.80      253.54     20.68 o
 -10   3   4      192.26      207.81     17.36 o
  -9   3   4       10.26       -8.04      9.86 o
  -8   3   4     1598.81     1616.04     31.81 o
  -7   3   4      343.72      323.17     14.37 o
  -6   3   4       84.96       37.43      7.61 o
  -5   3   4     1391.32     1544.54     38.69 o
  -4   3   4      487.61      414.67     12.18 o
  -3   3   4      973.25      846.39     16.90 o
  -2   3   4       73.81       29.25      5.91 o
  -1   3   4     1471.90     1348.39     19.71 o
   0   3   4     1513.26     1543.89     20.89 o
   1   3   4      278.36      226.65      8.21 o
   2   3   4      559.66      389.18     10.70 o
   3   3   4      139.68      138.09      7.23 o
   4   3   4       83.13       92.69      7.37 o
   5   3   4      174.05      175.98      9.85 o
   6   3   4      520.59      503.83     14.99 o
   7   3   4      277.63      242.60     11.89 o
   8   3   4      459.82      449.73     15.73 o
   9   3   4       76.62       46.98     12.07 o
  10   3   4       13.88       21.17     11.56 o
  11   3   4       61.41       23.69     12.93 o
  12   3   4      749.71      705.12     26.63 o
  13   3   4      117.26      109.88     19.29 o
  14   3   4        1.57      -18.08     18.08 o
  15   3   4       46.14      -12.79     20.97 o
  16   3   4       49.72       15.24     23.92 o
 -19   4   4        5.01      -18.70     28.76 o
 -18   4   4      275.90      354.17     40.19 o
 -17   4   4      196.74      209.74     29.52 o
 -16   4   4      176.55      212.14     28.72 o
 -15   4   4       11.62      -19.73     19.73 o
 -14   4   4       10.17        5.90     16.66 o
 -13   4   4      699.74      682.53     24.89 o
 -12   4   4      489.94      489.98     24.88 o
 -11   4   4     1667.49     1637.11     37.53 o
 -10   4   4      150.11      189.11     13.43 o
  -9   4   4       36.20       23.58      9.63 o
  -8   4   4      882.85      805.54     19.54 o
  -7   4   4     3396.06     3322.63     52.34 o
  -6   4   4     2089.41     1957.61     36.52 o
  -5   4   4      220.35      232.60     10.04 o
  -4   4   4      406.02      383.85     12.08 o
  -3   4   4      138.73       84.76     13.18 o
  -2   4   4      861.54      898.28     22.74 o
  -1   4   4     2237.75     2071.04     28.85 o
   0   4   4      962.64      874.51     16.31 o
   1   4   4      813.87      744.34     15.17 o
   2   4   4      397.19      424.56     11.55 o
   3   4   4      470.49      411.24     14.02 o
   4   4   4      404.72      297.98     20.05 o
   5   4   4       53.08       66.78     12.76 o
   6   4   4       85.04       46.77      9.96 o
   7   4   4       17.06       -7.02      7.02 o
   8   4   4      177.26      188.42     15.12 o
   9   4   4       75.73      105.68     13.58 o
  10   4   4      193.98      182.10     15.77 o
  11   4   4      138.01      119.17     17.86 o
  12   4   4      291.56      198.09     21.08 o
  13   4   4       63.13       11.17     17.78 o
  14   4   4       74.57       87.62     21.83 o
  15   4   4      166.55      199.89     24.97 o
  16   4   4      236.93      245.54     33.48 o
 -18   5   4     1025.12     1177.40     75.48 o
 -17   5   4     1199.90     1254.42     55.83 o
 -16   5   4      115.51       89.24     25.30 o
 -15   5   4      234.07      171.33     26.84 o
 -14   5   4     1735.29     1915.78     61.14 o
 -13   5   4     2254.04     2410.75     52.78 o
 -12   5   4     1219.84     1239.79     30.56 o
 -11   5   4       41.07        5.00     10.37 o
 -10   5   4      463.06      413.35     27.47 o
  -9   5   4     1720.29     1676.96     42.57 o
  -8   5   4     1793.87     2166.33    103.44 o
  -7   5   4      316.91      538.54     31.67 o
  -6   5   4      120.72       80.72     18.47 o
  -5   5   4     1758.56     1569.22     55.34 o
  -4   5   4      898.36      663.37     22.95 o
  -3   5   4     1118.64      891.96     40.02 o
  -2   5   4      873.53      853.38     31.62 o
  -1   5   4     5432.25     5244.49     78.43 o
   0   5   4     4879.62     4676.63     75.63 o
   1   5   4     1949.69     1770.07     29.71 o
   2   5   4      835.19      805.32     17.12 o
   3   5   4      261.43      324.96     11.45 o
   4   5   4     3000.97     2869.75     38.37 o
   5   5   4    10866.03    10094.44    115.17 o
   6   5   4     5770.38     5530.00     71.24 o
   7   5   4     1279.11     1171.04     24.15 o
   8   5   4       34.87       21.64     11.78 o
   9   5   4     1601.59     1594.50     45.17 o
  10   5   4     4128.06     4103.71     81.21 o
  11   5   4     4096.90     4040.62     81.79 o
  12   5   4     1585.59     1511.78     47.22 o
  13   5   4       14.02       10.41     20.44 o
  14   5   4      534.48      557.70     33.58 o
  15   5   4      925.88      935.32     45.34 o
 -17   6   4      679.92      684.33     35.33 o
 -16   6   4     1480.75     1393.93     52.66 o
 -15   6   4      881.40      836.13     63.57 o
 -14   6   4       25.06       40.92     46.26 o
 -13   6   4     2692.15     2630.33    101.94 o
 -12   6   4     3496.47     3309.06    115.50 o
 -11   6   4     4806.56     4315.42    137.56 o
 -10   6   4     2009.09     1831.12     61.97 o
  -9   6   4      142.87       40.15     22.10 o
  -8   6   4     3502.54     3459.33     78.38 o
  -7   6   4     6882.24     6854.42    135.40 o
  -6   6   4     9207.76     8788.51    168.37 o
  -5   6   4     7394.62     6994.52    136.63 o
  -4   6   4     2179.15     1971.45     79.83 o
  -3   6   4     2179.19     1965.51     71.05 o
  -2   6   4     8050.51     8036.21    144.35 o
  -1   6   4    12121.03    11588.46    191.24 o
   0   6   4     7318.65     7169.63    123.00 o
   1   6   4     1885.36     1919.50     56.19 o
   2   6   4      264.33      144.14     27.28 o
   3   6   4     4692.07     4526.89    124.55 o
   4   6   4     5407.29     4922.00     95.12 o
   5   6   4     3600.76     3422.44     53.17 o
   6   6   4      379.66      366.34     16.26 o
   7   6   4      105.68       43.41     13.00 o
   8   6   4      197.51       59.17     30.56 o
   9   6   4      600.99      758.35     29.05 o
  10   6   4      648.40      726.76     34.50 o
  11   6   4        0.55      -16.15     16.15 o
  12   6   4       32.67        5.92     18.40 o
  13   6   4       92.83       33.63     19.84 o
  14   6   4       34.01       -5.91     20.08 o
 -15   7   4       99.81       14.98     28.78 o
 -14   7   4      747.31      736.73     60.81 o
 -13   7   4      566.99      564.16     53.79 o
 -12   7   4      923.71      933.92     61.19 o
 -11   7   4        5.30      -11.50     30.80 o
 -10   7   4      102.24       14.64     30.67 o
  -9   7   4      191.01      280.30     37.00 o
  -8   7   4      865.64      966.58     55.82 o
  -7   7   4      116.88      154.23     23.40 o
  -6   7   4       48.52       87.70     20.68 o
  -5   7   4      463.14      432.31     29.11 o
  -4   7   4       63.90        0.56     17.27 o
  -3   7   4       71.93       23.53     23.34 o
  -2   7   4      388.28      481.09     33.90 o
  -1   7   4     1292.08     1381.57     38.13 o
   0   7   4     1962.00     1788.44     45.15 o
   1   7   4      438.20      516.39     24.97 o
   2   7   4      359.07      364.85     22.56 o
   3   7   4      832.83      842.60     26.16 o
   4   7   4     2407.62     2477.70     61.84 o
   5   7   4     2871.74     2544.90     49.89 o
   6   7   4     2134.90     2073.99     43.43 o
   7   7   4      126.07      145.82     16.92 o
   8   7   4      427.10      387.63     26.62 o
   9   7   4     1397.21     1352.04     38.28 o
  10   7   4     2798.04     2559.51     58.14 o
  11   7   4     1527.96     1423.25     57.57 o
  12   7   4      289.01      293.70     24.68 o
 -14   8   4       47.08       52.14     30.22 o
 -13   8   4      554.19      526.90     42.97 o
 -12   8   4      650.41      666.42     43.64 o
 -11   8   4      985.31      898.97     47.01 o
 -10   8   4      570.89      554.13     50.46 o
  -9   8   4       63.54      113.78     36.68 o
  -8   8   4      373.26      520.02     47.43 o
  -7   8   4     1950.17     2055.86     84.83 o
  -6   8   4     2570.92     2482.27     72.07 o
  -5   8   4      564.94      583.70     34.20 o
  -4   8   4      125.30       73.44     20.33 o
  -3   8   4      263.39      316.68     53.95 o
  -2   8   4     1078.71     1165.33     58.41 o
  -1   8   4     2582.99     2536.70     89.93 o
   0   8   4     2614.03     2551.95     90.63 o
   1   8   4      501.52      571.63     44.87 o
   2   8   4       21.34      100.97     29.54 o
   3   8   4      832.13      981.27    192.64 o
   4   8   4     1173.18     1236.22     59.98 o
   5   8   4     1910.78     1864.96     88.30 o
   6   8   4     1592.77     1473.08     68.05 o
   7   8   4      203.20      249.78     30.60 o
   8   8   4      221.02      233.66     21.98 o
   9   8   4      538.82      569.05     30.45 o
  10   8   4      848.72      728.25     34.95 o
 -11   9   4        4.95      -18.29     41.28 o
 -10   9   4      275.98      281.19     32.76 o
  -9   9   4       17.07      -18.03     33.33 o
  -8   9   4        4.40       20.80     21.90 o
  -7   9   4       54.82       46.60     16.65 o
  -6   9   4       95.09       85.05     36.36 o
  -5   9   4       12.29      -31.15     31.15 o
  -4   9   4       33.35        3.52     44.13 o
  -3   9   4      294.65      418.10     63.23 o
  -2   9   4       10.07      -15.15     29.10 o
  -1   9   4       28.58        5.18     29.59 o
   0   9   4      209.34      232.93     37.97 o
   1   9   4      104.66       54.45     31.27 o
   2   9   4      129.22      152.86     34.40 o
   3   9   4      200.15      115.61     53.77 o
   4   9   4        2.84      -25.32     29.78 o
   5   9   4      134.93       56.17     34.00 o
   6   9   4       16.47      -19.25     32.33 o
   7   9   4      148.29       79.32     35.86 o
   8   9   4       81.17       38.32     33.72 o
  -7  10   4       11.05       24.79     37.73 o
  -6  10   4        0.10      -45.27     48.49 o
  -5  10   4       27.47      -38.57     45.61 o
  -4  10   4        1.78      -44.31     49.13 o
  -3  10   4        1.81      -46.35     46.35 o
  -2  10   4        1.65      -13.78     32.71 o
  -1  10   4       55.86       39.11     34.91 o
   0  10   4       59.70       19.18     34.51 o
   1  10   4        2.16      -32.87     32.87 o
   2  10   4        1.09      -29.54     29.54 o
   3  10   4       12.56       46.03     34.65 o
   4  10   4      111.23       90.56     37.01 o
 -20   1   5       31.47       35.63     27.30 o
 -19   1   5       74.66       83.44     28.34 o
 -18   1   5      745.72      669.76     38.45 o
 -17   1   5      389.82      556.00     39.78 o
 -16   1   5      391.70      411.80     34.58 o
 -15   1   5       83.15      135.98     25.29 o
 -14   1   5       63.90      100.19     26.12 o
 -13   1   5       70.76       66.27     18.89 o
 -12   1   5      227.83      242.40     25.30 o
 -11   1   5     2642.62     2852.80     98.64 o
 -10   1   5      119.75      193.52     24.12 o
  -9   1   5      124.62      206.43     18.68 o
  -8   1   5      245.94      270.13     17.26 o
  -7   1   5      119.60       69.89     12.26 o
  -6   1   5      250.70      136.94     13.82 o
  -5   1   5      350.78      564.35     20.12 o
  -4   1   5     1579.46     1800.30     68.41 o
  -3   1   5     2476.52     2429.83     40.03 o
  -2   1   5       64.83       61.41      9.09 o
  -1   1   5      820.03      915.25     26.24 o
   0   1   5     4042.47     4109.64     64.38 o
   1   1   5     5207.43     5064.71     77.71 o
   2   1   5      984.71      858.12     20.64 o
   3   1   5        3.39        6.36      7.54 o
   4   1   5      764.26      776.94     20.69 o
   5   1   5     1579.15     1453.35     29.07 o
   6   1   5     2440.68     2314.34     44.69 o
   7   1   5     2078.52     2375.68     44.19 o
   8   1   5      516.28      565.92     23.20 o
   9   1   5        5.77      -13.63     13.63 o
  10   1   5      735.41      734.12     26.61 o
  11   1   5     1156.14     1004.55     34.88 o
  12   1   5      466.97      511.97     32.52 o
  13   1   5      784.29      871.16     42.51 o
  14   1   5      452.63      598.37     40.54 o
  15   1   5      593.89      492.27     38.99 o
  16   1   5      413.40      409.88     44.53 o
 -20   2   5      664.18      688.91     47.03 o
 -19   2   5      476.62      484.98     40.93 o
 -18   2   5       10.57       72.03     25.13 o
 -17   2   5     2213.10     2259.98     63.27 o
 -16   2   5     4445.48     4261.76    106.52 o
 -15   2   5     5515.06     5128.69    120.88 o
 -14   2   5       90.47      108.43     22.54 o
 -13   2   5        9.04       16.71     22.26 o
 -12   2   5     3749.57     3593.53     83.95 o
 -11   2   5    15208.83    13998.06    370.73 o
 -10   2   5    17183.04    17337.85    510.34 o
  -9   2   5     4449.74     4550.43    130.92 o
  -8   2   5       79.29       92.13     24.03 o
  -7   2   5     5954.66     5501.66    113.29 o
  -6   2   5    19029.44    18302.04    316.29 o
  -5   2   5    27630.37    27194.20    449.79 o
  -4   2   5    14382.71    14901.71    246.51 o
  -3   2   5     2305.20     2588.25    126.64 o
  -2   2   5     3833.90     3667.64     49.81 o
  -1   2   5    10010.20     9619.77    119.35 o
   0   2   5    18045.97    17733.02    185.74 o
   1   2   5    12467.09    13375.98    190.92 o
   2   2   5     2285.16     2983.64     95.04 o
   3   2   5      535.06      554.59     53.48 o
   4   2   5     1777.72     1443.09     26.75 o
   5   2   5     3248.74     2960.21     45.55 o
   6   2   5     6220.74     7594.58    121.01 o
   8   2   5      164.69      103.62     25.29 o
   9   2   5      702.56      549.07     19.80 o
  10   2   5      515.44      371.70     19.73 o
  11   2   5      219.82      145.14     39.12 o
  12   2   5      227.41      194.13     62.48 o
  13   2   5      278.30      335.86     44.31 o
  14   2   5      947.07      895.14     43.97 o
  15   2   5       47.13       24.14     30.49 o
 -19   3   5      127.94      291.44     40.24 o
 -18   3   5     2176.43     2127.31     68.62 o
 -17   3   5     2843.29     2917.88     81.40 o
 -16   3   5     2756.76     3087.02     75.10 o
 -15   3   5      472.07      854.71     69.43 o
 -14   3   5      332.46      705.97     43.77 o
 -13   3   5     1465.68     1316.18     52.27 o
 -12   3   5     2566.24     2265.75     95.54 o
 -11   3   5     1968.44     2308.54     93.93 o
  -8   3   5     1572.59     1653.02     39.15 o
  -7   3   5      494.22      255.67     16.43 o
  -6   3   5      952.92     1414.09     40.75 o
  -5   3   5      739.66      805.76     39.70 o
  -4   3   5     4453.58     4872.34     64.88 o
  -3   3   5     1652.80     1751.40     34.23 o
  -2   3   5       44.21       73.20      7.88 o
  -1   3   5     3817.39     4083.46     51.89 o
   0   3   5     8589.19     8565.74     97.64 o
   1   3   5     6692.71     6361.25     74.98 o
   2   3   5     6990.14     6914.84     77.05 o
   3   3   5      127.01      122.27      8.88 o
   4   3   5     3209.24     3347.65     41.87 o
   5   3   5     6866.64     6621.08     79.72 o
   6   3   5    13009.85    11992.77    137.86 o
   7   3   5     6580.51     6574.27     89.18 o
   8   3   5      882.53     1075.08     25.03 o
   9   3   5      529.53      639.19     20.40 o
  10   3   5     3347.16     3214.46     54.73 o
  11   3   5     5010.87     4726.45     78.97 o
  12   3   5     4115.50     4400.51     84.48 o
  13   3   5      821.96     1133.03     43.66 o
  14   3   5       63.31       76.73     23.90 o
  15   3   5     1339.38     1161.19     57.29 o
 -19   4   5      293.23      249.17     34.03 o
 -18   4   5       17.54        6.24     29.18 o
 -17   4   5     2034.67     1990.82     62.63 o
 -16   4   5     2328.13     2308.64     66.84 o
 -15   4   5     5107.32     4855.60    110.99 o
 -14   4   5      754.44      770.64     36.52 o
 -13   4   5       51.51      117.88     16.77 o
 -12   4   5     3693.57     3621.30     68.41 o
 -11   4   5    11229.67    10542.02    169.42 o
 -10   4   5    12648.57    12792.05    239.77 o
  -9   4   5     4556.39     4672.80     86.31 o
  -8   4   5      196.38      655.06     57.43 o
  -7   4   5     6205.13     5491.99     78.31 o
  -6   4   5    16336.49    15526.11    204.89 o
  -5   4   5    20872.84    19315.04    237.22 o
  -4   4   5    13429.02    14766.15    183.00 o
  -3   4   5     2024.68     2587.30     69.66 o
  -2   4   5     2011.48     1827.30     49.13 o
  -1   4   5    11229.99    10361.14    129.53 o
   0   4   5    24556.39    24154.92    292.30 o
   1   4   5     7573.12     8607.21    109.51 o
   2   4   5     4478.81     5497.94     87.07 o
   3   4   5      186.49      529.17     55.81 o
   4   4   5     5216.83     4502.22     53.98 o
   5   4   5     5096.17     4787.84     63.40 o
   6   4   5     6209.70     7093.96     89.73 o
   7   4   5     1521.70     2489.86     92.02 o
   8   4   5      109.11       75.33     31.65 o
   9   4   5      310.41      307.63     18.20 o
  10   4   5     1253.65     1122.89     35.20 o
  11   4   5      695.06     1242.23     42.07 o
  12   4   5      284.54      396.98     43.41 o
  13   4   5       68.17      167.08     64.69 o
  14   4   5      263.75      215.13     34.84 o
 -18   5   5      321.21      323.19     43.73 o
 -17   5   5      418.86      380.99     68.60 o
 -16   5   5      422.60      515.44     39.05 o
 -15   5   5      495.55      585.64     39.82 o
 -14   5   5       61.88      134.13     31.87 o
 -13   5   5       82.68       73.92     14.37 o
 -12   5   5      321.52      285.73     17.12 o
 -11   5   5      668.20      687.19     25.04 o
 -10   5   5      150.69      293.68     17.57 o
  -9   5   5      152.93      185.36     18.52 o
  -8   5   5       14.50       24.93     19.36 o
  -7   5   5      279.67      369.86     23.32 o
  -6   5   5      190.93      178.93     20.42 o
  -5   5   5      172.30      183.27     13.28 o
  -4   5   5       16.97       16.13     10.17 o
  -3   5   5      339.23      359.69     18.26 o
  -2   5   5      769.76      836.78     20.09 o
  -1   5   5      205.20      267.19     12.91 o
   0   5   5      433.88      491.57     15.40 o
   1   5   5      209.88      211.94     11.83 o
   2   5   5       69.97       82.73      9.15 o
   3   5   5      213.52      195.95     10.63 o
   4   5   5      480.27      450.64     14.65 o
   5   5   5      767.27      706.61     18.60 o
   6   5   5     1355.47     1163.43     28.65 o
   7   5   5      975.82      976.69     28.73 o
   8   5   5       12.20       11.03     14.61 o
   9   5   5      575.16      533.82     27.10 o
  10   5   5     1023.35      968.10     36.56 o
  11   5   5     1276.57     1151.23     40.67 o
  12   5   5      755.91      652.87     40.85 o
  13   5   5       56.03       76.85     28.44 o
 -16   6   5      172.49      179.96     46.68 o
 -15   6   5      313.72      350.70     49.28 o
 -14   6   5       85.16       66.34     38.84 o
 -13   6   5       11.35       14.69     34.87 o
 -12   6   5      297.95      305.53     66.10 o
 -11   6   5      685.12      877.15     65.45 o
 -10   6   5      226.22      333.05     38.48 o
  -9   6   5      228.60      361.70     31.44 o
  -8   6   5       17.93       72.57     23.26 o
  -7   6   5      138.02      108.86     23.05 o
  -6   6   5      633.94      818.11     39.77 o
  -5   6   5     1574.99     1629.38     45.95 o
  -4   6   5      424.81      614.06     29.36 o
  -3   6   5       48.63       41.44     17.07 o
  -2   6   5       82.09       90.25     19.52 o
  -1   6   5      459.21      398.51     23.72 o
   0   6   5     1727.15     1598.16     39.22 o
   1   6   5     2099.44     2119.01     47.28 o
   2   6   5     2360.84     2172.30     39.47 o
   3   6   5      277.66      353.85     17.14 o
   4   6   5      817.88      753.51     22.68 o
   5   6   5     1417.98     1281.16     28.20 o
   6   6   5     1677.35     1523.46     36.50 o
   7   6   5     2029.77     1812.02     44.13 o
   8   6   5      119.80       86.53     17.15 o
   9   6   5      243.60      267.41     23.04 o
  10   6   5      555.66      570.42     31.36 o
  11   6   5      750.78      766.45     35.73 o
  12   6   5      679.98      658.23     40.08 o
 -15   7   5       52.51       13.05     40.71 o
 -14   7   5      112.17       98.42     40.29 o
 -13   7   5      373.31      357.27     47.26 o
 -12   7   5      170.54      171.74     39.38 o
 -11   7   5       59.23       74.93     35.17 o
 -10   7   5       78.96      204.40     42.00 o
  -9   7   5      716.21      664.78     50.45 o
  -8   7   5      377.89      337.90     39.91 o
  -7   7   5      207.90      264.46     36.42 o
  -6   7   5      681.61      644.66     48.65 o
  -5   7   5      494.92      640.30     47.78 o
  -4   7   5      563.56      623.92     35.97 o
  -3   7   5      163.09      105.65     23.39 o
  -2   7   5     1772.65     1731.65     65.09 o
  -1   7   5      151.93      207.19     20.37 o
   0   7   5     1034.97      998.43     34.79 o
   1   7   5     1988.36     1787.21     47.75 o
   2   7   5      736.32      645.11     27.28 o
   3   7   5      822.99      739.90     32.06 o
   4   7   5      366.30      369.06     21.82 o
   5   7   5      243.23      358.60     20.56 o
   6   7   5     2010.59     1698.60     61.58 o
   7   7   5     1175.22     1022.78     39.43 o
   8   7   5      817.05      685.51     31.39 o
   9   7   5      124.06      171.96     20.64 o
  10   7   5       44.25       31.94     18.00 o
  11   7   5      124.85      157.96     25.31 o
 -13   8   5        1.66       -0.30     36.82 o
 -12   8   5      950.03      953.81     64.03 o
 -11   8   5      452.41      625.77     64.34 o
 -10   8   5      610.53      583.16     51.94 o
  -9   8   5      493.36      440.83     46.60 o
  -8   8   5        5.01       14.37     32.61 o
  -7   8   5      747.05      693.62     53.02 o
  -6   8   5      581.30      645.08     51.72 o
  -5   8   5      508.90      601.97     48.28 o
  -4   8   5      424.14      412.19     40.75 o
  -3   8   5      223.28      299.35     31.34 o
  -2   8   5       13.87       -1.02     49.78 o
  -1   8   5      332.53      371.43     27.65 o
   0   8   5      225.04      219.77     24.00 o
   1   8   5      251.37      290.44     25.61 o
   2   8   5       93.02      162.67     22.14 o
   3   8   5      150.53      177.87     23.11 o
   4   8   5      178.55       90.13     30.46 o
   5   8   5       15.90       15.79     53.79 o
   6   8   5       24.07       55.04     31.17 o
   7   8   5      199.00      229.45     22.20 o
   8   8   5       51.16      103.69     21.25 o
   9   8   5        1.27      -19.72     19.72 o
 -10   9   5      118.04      246.84     45.23 o
  -9   9   5      148.77      286.54     45.38 o
  -8   9   5      250.78      212.64     43.57 o
  -7   9   5      509.44      570.92     53.00 o
  -6   9   5       68.97      225.20     78.15 o
  -5   9   5      207.11      448.59     61.00 o
  -4   9   5     1364.57     1401.90     97.16 o
  -3   9   5      279.63      399.56     63.04 o
  -2   9   5      189.67      258.46     57.48 o
  -1   9   5      123.98      231.06     39.06 o
   0   9   5     1004.50     1199.35     64.44 o
   1   9   5     1616.48     1505.54     71.23 o
   2   9   5      822.77      817.12     56.00 o
   3   9   5      419.62      472.08     46.25 o
   4   9   5      169.95      263.23     38.41 o
   5   9   5     1183.13     1223.77     63.78 o
   6   9   5     1405.29     1480.33     96.23 o
  -3  10   5       58.04       91.41     55.07 o
  -2  10   5       34.39       -1.48     50.25 o
  -1  10   5      344.52      337.03     47.13 o
 -19   0   6     2027.52     1851.40     93.37 o
 -18   0   6      562.02      615.47     75.18 o
 -17   0   6       33.97       39.30     37.73 o
 -16   0   6     5338.83     5102.19    313.16 o
 -15   0   6    12057.53    11288.46    448.33 o
 -14   0   6    13354.25    12199.76    476.51 o
 -13   0   6      309.57      294.81     55.44 o
 -12   0   6      309.47      651.54     65.08 o
 -11   0   6     9698.55    10250.95    852.71 o
 -10   0   6    21005.67    20773.51    581.74 o
  -9   0   6    22739.81    23443.90   1080.86 o
  -8   0   6     7724.67     7072.06    335.78 o
  -7   0   6      620.00     2181.85     97.43 o
  -6   0   6     5972.65     7145.82    439.98 o
  -5   0   6    22881.99    23679.57    858.09 o
  -4   0   6    30054.39    29092.32    739.77 o
  -3   0   6    14805.69    15432.40    419.96 o
  -2   0   6     3844.19     6037.32    141.49 o
  -1   0   6     2061.90     5957.50    140.35 o
   0   0   6    15329.51    18105.73    391.98 o
   1   0   6    14850.30    14267.87    313.05 o
   2   0   6    13136.19    12948.34    286.18 o
   3   0   6     2442.09     3050.93     82.42 o
   4   0   6     3665.84     6150.87    150.99 o
   5   0   6     1600.37     3954.92     94.66 o
   6   0   6     2853.43     3366.68     81.27 o
   7   0   6     3470.24     3187.57     79.56 o
   8   0   6      146.71      195.79     25.94 o
   9   0   6      594.12     2128.39     92.61 o
  10   0   6     1202.02     2415.01    230.75 o
  11   0   6      567.80     1015.77     85.94 o
  12   0   6       42.75       44.75     69.72 o
  13   0   6      439.61      474.16     55.95 o
  14   0   6      478.03      748.89     63.61 o
 -19   1   6      147.82      190.39     32.08 o
 -18   1   6       92.83      141.78     30.61 o
 -17   1   6     2135.24     2181.59     79.18 o
 -16   1   6     1337.69     1612.25     65.59 o
 -15   1   6     1103.32     1063.48     58.16 o
 -14   1   6      612.43      584.74     48.11 o
 -13   1   6      606.36     1022.81     85.81 o
 -12   1   6      125.69      859.28     43.76 o
 -11   1   6     1173.91     1782.20     93.26 o
 -10   1   6      675.42      777.80     32.80 o
  -9   1   6      117.16      -11.49     13.27 o
  -8   1   6      873.42     1379.42     58.10 o
  -7   1   6      259.92     1219.24     34.75 o
  -6   1   6      134.48     1189.88     40.45 o
  -5   1   6     1634.44     2199.29     45.47 o
  -4   1   6      222.59      196.99     11.95 o
  -3   1   6     6040.01     6581.82    105.95 o
  -2   1   6     1362.81     2126.96     37.35 o
  -1   1   6      169.27      320.00     26.68 o
   0   1   6     2137.64     2573.93     45.84 o
   1   1   6     6867.29     6780.16    102.72 o
   2   1   6     7667.30     7522.64    123.00 o
   3   1   6     4145.02     4238.57     75.51 o
   4   1   6       92.30      122.71     14.90 o
   5   1   6     1079.58     1102.84     31.36 o
   6   1   6     4331.80     4141.71     62.25 o
   7   1   6     5806.91     5243.58     76.65 o
   8   1   6     3901.50     4164.06     69.87 o
   9   1   6      339.53      477.38     27.89 o
  10   1   6      272.39      378.07     29.15 o
  11   1   6     1228.14     1337.17     49.46 o
  12   1   6     2755.53     2682.63     75.12 o
  13   1   6     1073.02     1159.24     49.72 o
  14   1   6      547.02      730.80     48.04 o
 -19   2   6      720.03      689.41     51.00 o
 -18   2   6      219.15      230.51     45.77 o
 -17   2   6       18.94      -27.00     27.09 o
 -16   2   6     1403.81     1249.52     58.70 o
 -15   2   6     1235.08      899.89     49.68 o
 -14   2   6     3571.79     3152.97    151.67 o
 -13   2   6      436.11      389.98     41.73 o
 -12   2   6      923.00      960.14     67.54 o
 -11   2   6     3355.70     3622.86     89.09 o
 -10   2   6     7589.06     7273.67    156.32 o
  -9   2   6     8711.74     8506.94    200.37 o
  -8   2   6     2870.10     2786.44     58.82 o
  -7   2   6      343.44      564.01     23.38 o
  -6   2   6     2087.94     2811.24     58.02 o
  -5   2   6     8653.24     8880.51    131.08 o
  -4   2   6    14490.43    13822.11    192.40 o
  -3   2   6     6342.58     6233.86     80.42 o
  -2   2   6      384.16     1384.17     51.78 o
  -1   2   6     1039.37     2809.36     44.52 o
   0   2   6     5597.00     6338.50     88.77 o
   1   2   6     8202.56     7783.14    116.47 o
   2   2   6     3455.39     3305.98     53.43 o
   3   2   6     1904.50     1917.40     33.21 o
   4   2   6      348.03     1501.06     32.92 o
   5   2   6     1027.94     1857.46     33.93 o
   6   2   6     3267.52     3394.32     56.39 o
   7   2   6     2417.46     2298.37     43.32 o
   8   2   6      458.31      401.40     24.18 o
   9   2   6      167.86      602.19     30.79 o
  10   2   6      160.16      267.67     23.09 o
  11   2   6      683.69      776.28     33.17 o
  12   2   6      149.28      138.55     24.88 o
  13   2   6      330.85      303.89     29.74 o
  14   2   6      127.26      172.56     36.57 o
 -19   3   6       56.82       56.81     39.04 o
 -18   3   6      231.19      242.80     44.99 o
 -17   3   6       21.45        1.74     39.97 o
 -16   3   6       33.98        1.70     33.79 o
 -15   3   6       12.61       30.08     26.37 o
 -14   3   6      216.69      332.30     40.86 o
 -13   3   6      222.66      272.55     78.24 o
 -12   3   6        0.36      -20.96     20.96 o
 -11   3   6      147.73      209.68     19.99 o
 -10   3   6       22.83       24.35     14.23 o
  -9   3   6      172.48      331.48     20.09 o
  -8   3   6      222.96      266.13     17.65 o
  -7   3   6      719.93      783.56     23.28 o
  -6   3   6      107.00      132.12     10.65 o
  -5   3   6      329.10      378.67     14.82 o
  -4   3   6      257.73      397.63     14.54 o
  -3   3   6      174.19      365.02     14.26 o
  -2   3   6     1812.12     1732.27     30.27 o
  -1   3   6     1301.45     1138.01     23.34 o
   0   3   6      579.25      609.40     15.43 o
   1   3   6      392.32      430.84     14.17 o
   2   3   6      207.02      300.66     11.77 o
   3   3   6       85.01       77.03     10.05 o
   4   3   6      602.30      514.21     16.81 o
   5   3   6       28.30        4.78     11.48 o
   6   3   6        4.81       19.16     11.90 o
   7   3   6        0.05       -7.51     11.67 o
   8   3   6       14.48       15.20     14.73 o
   9   3   6       69.86       59.64     19.08 o
  10   3   6      365.15      368.23     27.51 o
  11   3   6       33.96      -19.53     19.53 o
  12   3   6       44.84      -15.31     22.77 o
  13   3   6       33.23       50.38     45.52 o
 -18   4   6      181.97      213.94     37.49 o
 -17   4   6       65.08       67.60     32.08 o
 -16   4   6      292.09      294.57     31.72 o
 -15   4   6      327.12      414.44     33.60 o
 -14   4   6      638.39      617.21     35.61 o
 -13   4   6      262.66      419.64     35.33 o
 -12   4   6       96.83       63.41     33.17 o
 -11   4   6       64.33       61.59     17.93 o
 -10   4   6      913.85      918.05     38.85 o
  -9   4   6     2379.99     2171.14     43.86 o
  -8   4   6      576.74      563.51     20.92 o
  -7   4   6       46.51       28.31      8.80 o
  -6   4   6      182.47      264.03     14.90 o
  -5   4   6      624.64      632.23     18.70 o
  -4   4   6      796.10      838.98     25.39 o
  -3   4   6     1942.87     1964.97     31.34 o
  -2   4   6      223.79      562.86     16.65 o
  -1   4   6      344.01      475.52     16.90 o
   0   4   6      152.15      268.86     11.94 o
   1   4   6      185.30      240.44     14.15 o
   2   4   6        1.57       -8.09      8.09 o
   3   4   6      391.22      403.10     16.45 o
   4   4   6      214.82      550.07     17.82 o
   5   4   6       53.17      176.05     14.23 o
   6   4   6       62.35       95.10     12.16 o
   7   4   6       55.05       62.73     14.54 o
   8   4   6     1148.34     1019.18     35.82 o
   9   4   6       91.14      109.38     26.25 o
  10   4   6        9.68       50.13     29.63 o
  11   4   6       54.82      113.24     31.80 o
  12   4   6      199.29      223.18     32.80 o
  13   4   6      343.27      368.43     47.34 o
 -17   5   6      726.62      760.89     55.26 o
 -16   5   6      969.92     1107.79    106.52 o
 -15   5   6      450.21      461.05     39.09 o
 -14   5   6      163.86      143.85     25.77 o
 -13   5   6      605.66      809.49     27.70 o
 -12   5   6      663.10     1270.49     29.99 o
 -11   5   6      670.35      812.77     25.63 o
 -10   5   6       65.97       29.10     13.39 o
  -9   5   6      446.58      412.19     21.07 o
  -8   5   6      788.34     1225.40     30.50 o
  -7   5   6     1855.34     2186.80     51.24 o
  -6   5   6      120.74      792.23     40.23 o
  -5   5   6     1212.03     1354.77     31.39 o
  -4   5   6     2171.16     2360.99     45.33 o
  -3   5   6     2928.28     2765.52     44.39 o
  -2   5   6      821.73     1093.14     25.95 o
  -1   5   6     2246.26     2237.01     45.63 o
   0   5   6     1362.96     1484.27     34.20 o
   1   5   6     4751.16     4506.98     72.54 o
   2   5   6     4737.17     4503.88     63.43 o
   3   5   6     4528.72     4190.71     60.22 o
   4   5   6      808.86      736.75     21.65 o
   5   5   6       95.13      126.31     15.28 o
   6   5   6     1844.62     1978.79     51.85 o
   7   5   6     5282.63     4822.97    172.01 o
   8   5   6     2904.72     2796.58     82.34 o
   9   5   6      887.00      799.54     40.72 o
  10   5   6       13.43      108.52     25.88 o
  11   5   6      855.89      974.28     47.45 o
  12   5   6      771.20      876.40     57.24 o
 -16   6   6     1040.87      980.37     70.12 o
 -15   6   6     1343.24     1430.67     78.34 o
 -14   6   6     2621.74     2482.90    101.72 o
 -13   6   6      858.62      766.91     57.41 o
 -12   6   6       39.52      154.43     37.03 o
 -11   6   6     2410.94     2312.74    119.41 o
 -10   6   6     3680.69     3743.35    122.57 o
  -9   6   6     4875.68     4659.28    142.81 o
  -8   6   6     2426.93     2455.85     88.70 o
  -7   6   6      288.94      370.22     59.61 o
  -6   6   6     2666.84     2949.08     98.59 o
  -5   6   6     5105.85     5069.34    148.05 o
  -4   6   6     3486.71     3129.63    101.30 o
  -3   6   6     2722.60     2790.14     92.84 o
  -2   6   6      722.65     1143.64     52.02 o
  -1   6   6      151.33      578.02     38.70 o
   0   6   6     1548.72     1986.67     56.87 o
   1   6   6     3316.93     3075.89     62.35 o
   2   6   6      990.85      880.41     26.55 o
   3   6   6      669.72      920.37     27.43 o
   4   6   6      360.45      954.27     28.33 o
   5   6   6      545.81      897.90     30.30 o
   6   6   6      234.64      556.93     37.34 o
   7   6   6      613.10      505.72     47.44 o
   8   6   6       31.18      116.06     24.06 o
   9   6   6       77.99      411.94     33.23 o
  10   6   6       49.32      220.24     30.00 o
 -14   7   6      169.31      146.03     42.93 o
 -13   7   6       93.43      224.63     43.92 o
 -12   7   6      394.90      660.55     55.45 o
 -11   7   6      653.89      709.10     54.99 o
 -10   7   6       56.69        5.48     30.41 o
  -9   7   6       48.08       39.68     42.92 o
  -8   7   6      185.77      273.66     37.04 o
  -7   7   6      460.38      620.89     48.43 o
  -6   7   6       21.59      366.55     80.65 o
  -5   7   6       61.16      180.96     32.54 o
  -4   7   6      337.62      387.97     37.95 o
  -3   7   6     1960.03     2052.51    107.72 o
  -2   7   6       91.81      435.35     54.14 o
  -1   7   6       13.62       45.61     37.82 o
   0   7   6      455.10      509.81     40.62 o
   1   7   6     1807.71     1819.39     51.30 o
   2   7   6     1543.85     1475.73     52.09 o
   3   7   6      792.70      782.18     30.29 o
   4   7   6       83.80       50.76     18.44 o
   5   7   6      252.95      305.51     30.17 o
   6   7   6     1455.74     1478.02     58.58 o
   7   7   6     2224.38     2153.85    149.26 o
   8   7   6     1391.35     1393.00     51.28 o
   9   7   6      277.33      243.27     28.87 o
 -11   8   6      508.60      610.65     55.00 o
 -10   8   6      646.01      732.03     58.45 o
  -9   8   6     1167.94     1061.55    100.49 o
  -8   8   6      758.81      925.65     60.83 o
  -7   8   6      123.23      290.49     57.39 o
  -6   8   6      210.04      501.89     48.30 o
  -5   8   6      742.06      814.89     59.39 o
  -4   8   6     2591.05     2426.12    129.05 o
  -3   8   6     1792.82     2045.10    115.14 o
  -2   8   6      434.06      781.33     74.54 o
  -1   8   6      127.67      659.33     71.75 o
   0   8   6      794.12      792.64     75.28 o
   1   8   6     1967.57     1779.52     72.79 o
   2   8   6     1583.64     1403.23     65.62 o
   3   8   6     1291.56     1321.09     62.40 o
   4   8   6       46.72      275.69     36.40 o
   5   8   6      469.56      541.03     59.15 o
   6   8   6      699.53      737.21     55.16 o
  -8   9   6      229.10      236.01     44.50 o
  -7   9   6       10.73      -34.81     34.81 o
  -6   9   6        2.17      -21.90     39.21 o
  -5   9   6       94.11       40.61     48.21 o
  -4   9   6      101.96       24.85     48.21 o
  -3   9   6       63.35       13.54     48.02 o
  -2   9   6      141.10       50.43     50.43 o
  -1   9   6       14.94      -29.85     44.87 o
   0   9   6       13.16      -42.27     42.27 o
   1   9   6        0.79      -29.11     29.11 o
   2   9   6       92.48       27.22     31.31 o
 -18   1   7       13.08        6.46     38.44 o
 -17   1   7      161.04      118.26     41.99 o
 -16   1   7      469.28      605.49     56.36 o
 -15   1   7      308.60      472.19     51.11 o
 -14   1   7      319.18      425.85     51.73 o
 -13   1   7       59.19      183.86     60.26 o
 -12   1   7     1330.84     1219.75     61.60 o
 -11   1   7      226.97      269.63     30.41 o
 -10   1   7       62.00      262.27     30.05 o
  -9   1   7      172.02      539.20     59.79 o
  -8   1   7      290.40      513.19     28.06 o
  -7   1   7     1172.56     1247.47     34.65 o
  -6   1   7      551.44      480.84     22.01 o
  -5   1   7       25.60      169.18     13.47 o
  -4   1   7     1713.71     2223.18     45.42 o
  -3   1   7     1104.65     1106.65     26.16 o
  -2   1   7     2555.81     2821.71     45.74 o
  -1   1   7     1233.07     1155.15     31.89 o
   0   1   7       66.37      154.57     16.06 o
   1   1   7     1299.59     1551.67     58.30 o
   2   1   7     1639.68     1741.73     40.87 o
   3   1   7     2532.25     2486.08     52.25 o
   4   1   7     1349.29     1347.50     36.49 o
   5   1   7      132.84      143.51     17.19 o
   6   1   7       69.28      295.80     22.89 o
   7   1   7     1266.45     1233.35     45.65 o
   8   1   7     1311.29     1213.48     45.30 o
   9   1   7      594.15      662.70     36.65 o
  10   1   7       53.98       72.07     28.53 o
  11   1   7       16.55       20.00     24.63 o
  12   1   7      149.63      144.21     30.66 o
  13   1   7      592.40      628.16     43.98 o
 -18   2   7     1706.93     1596.83     98.27 o
 -17   2   7      548.41      616.38     58.13 o
 -16   2   7      158.87      237.40     45.57 o
 -15   2   7     2617.51     2718.24    106.26 o
 -14   2   7     6403.51     6258.61    198.21 o
 -13   2   7     6608.05     5984.54    201.17 o
 -12   2   7      144.13      119.84     33.96 o
 -11   2   7       28.57       41.40     47.28 o
 -10   2   7     3457.09     3506.70     83.51 o
  -9   2   7     7576.94     7862.98    174.60 o
  -8   2   7    10556.66    10332.38    203.85 o
  -7   2   7     4113.26     4542.85     87.57 o
  -6   2   7      246.66      218.32     17.13 o
  -5   2   7     1345.89     1293.78     27.95 o
  -4   2   7     6559.16     7117.49     97.18 o
  -3   2   7     7532.64     8198.28    119.82 o
  -2   2   7     6511.05     7392.66    103.00 o
  -1   2   7     1510.87     1631.44     38.86 o
   0   2   7      385.08      265.43     17.00 o
   1   2   7     4504.05     4654.56     76.34 o
   2   2   7     2488.85     3611.39     68.45 o
   3   2   7     2262.87     3075.08     56.96 o
   4   2   7      261.38      668.49     25.04 o
   5   2   7      617.98      438.81     23.03 o
   6   2   7      277.56      180.22     24.85 o
   7   2   7      347.46     1191.13     52.69 o
   8   2   7      375.14     1138.33     44.17 o
   9   2   7      469.42      758.57     39.23 o
  10   2   7      189.21      135.11     27.29 o
  11   2   7      218.47      275.18     32.70 o
  12   2   7       25.57      242.68     32.44 o
 -18   3   7      205.49      269.69     64.34 o
 -17   3   7      348.11      251.25     45.69 o
 -16   3   7     1130.66     1104.27    115.42 o
 -15   3   7      969.24     1340.23     58.19 o
 -14   3   7      429.19      876.03     60.76 o
 -13   3   7       75.79      318.13     39.28 o
 -12   3   7      397.83      302.23     31.04 o
 -11   3   7        4.99      -20.64     20.64 o
 -10   3   7      984.98     1235.85     59.32 o
  -9   3   7      318.37     1094.88     58.53 o
  -8   3   7      336.86     1096.22     30.51 o
  -7   3   7     1712.84     1840.28     37.29 o
  -6   3   7      449.22      488.02     18.14 o
  -5   3   7       56.01       50.30      9.38 o
  -4   3   7     1746.97     2574.80     44.21 o
  -3   3   7     2194.20     2485.92     46.80 o
  -2   3   7     5031.94     5087.59     85.13 o
  -1   3   7      635.13      592.95     21.45 o
   0   3   7     1540.42     1478.96     29.89 o
   1   3   7     2057.26     2237.90     38.89 o
   2   3   7     5821.75     5745.71     89.56 o
   3   3   7     6885.42     6339.81    101.58 o
   4   3   7     3846.28     3944.36     69.66 o
   5   3   7      108.22       64.58     17.43 o
   6   3   7      210.96      204.65     21.40 o
   7   3   7     2227.00     2081.93     59.39 o
   8   3   7     4520.20     4038.63     95.23 o
   9   3   7     2852.43     3080.59     80.43 o
  10   3   7      486.46      667.53     50.92 o
  11   3   7       87.90       67.67     70.83 o
  12   3   7      765.46      735.30     57.62 o
 -17   4   7      538.39      497.46     44.04 o
 -16   4   7       20.52        4.29     29.36 o
 -15   4   7     2066.96     2064.12     72.44 o
 -14   4   7     3189.11     3172.07     93.64 o
 -13   4   7     4690.38     4324.64    115.06 o
 -12   4   7     1552.53     1426.66     55.13 o
 -11   4   7      327.41      305.48     26.32 o
 -10   4   7     4892.67     4524.04     88.04 o
  -9   4   7     7840.62     7616.53    157.60 o
  -8   4   7     9784.14     9590.29    150.57 o
  -7   4   7     3639.15     3716.12     62.60 o
  -6   4   7      514.08      493.78     21.08 o
  -5   4   7     2538.34     2083.96     40.66 o
  -4   4   7     8696.74     8706.05    129.19 o
  -3   4   7     8241.78     8797.00    127.62 o
  -2   4   7     4763.38     5885.67     97.10 o
  -1   4   7      662.74     1019.93     75.70 o
   0   4   7       95.42       87.25     12.79 o
   1   4   7     2500.21     2767.14     54.71 o
   2   4   7     4514.83     5281.70     85.12 o
   3   4   7     2822.34     3653.31     71.14 o
   4   4   7     1078.66     1480.22     47.29 o
   5   4   7      179.98      123.36     17.67 o
   6   4   7      354.22      501.49     32.75 o
   7   4   7     1020.60     1611.22     71.20 o
   8   4   7     1427.31     1532.40     70.26 o
   9   4   7      201.83      413.72     45.17 o
  10   4   7       81.84      -12.07     29.63 o
  11   4   7       91.94      158.96     38.91 o
 -16   5   7      173.93       88.77     35.88 o
 -15   5   7      274.08      373.30     36.44 o
 -14   5   7      315.04      447.91     27.83 o
 -13   5   7      286.26      428.22     26.82 o
 -12   5   7       20.77       72.76     18.73 o
 -11   5   7      167.17      143.46     19.41 o
 -10   5   7      679.27      604.79     23.15 o
  -9   5   7       76.26      237.47     16.26 o
  -8   5   7       81.87      133.40     13.57 o
  -7   5   7       88.65      155.10     13.98 o
  -6   5   7       16.80       51.80     11.61 o
  -5   5   7        7.73       38.86     11.72 o
  -4   5   7       18.22      320.64     17.26 o
  -3   5   7      265.85      296.51     19.11 o
  -2   5   7     2131.38     2070.10     46.21 o
  -1   5   7      423.57      405.70     21.33 o
   0   5   7      252.77      261.73     17.63 o
   1   5   7      512.26      465.62     22.02 o
   2   5   7      433.18      476.79     22.57 o
   3   5   7     1101.97     1015.69     35.10 o
   4   5   7      206.62      365.04     31.38 o
   5   5   7      109.74       76.78     24.77 o
   6   5   7      289.53      251.85     34.43 o
   7   5   7      738.40      749.27     48.20 o
   8   5   7     1131.74     1129.61     59.05 o
   9   5   7      466.69      533.63     46.86 o
  10   5   7       40.07        3.25     30.53 o
 -14   6   7      115.49      192.76     41.60 o
 -13   6   7      101.97      182.29     39.26 o
 -12   6   7       27.43       17.44     44.68 o
 -11   6   7      277.37      216.02     38.67 o
 -10   6   7      544.11      525.54     45.43 o
  -9   6   7      294.61      441.14     40.95 o
  -8   6   7      333.10      469.54     41.30 o
  -7   6   7      309.50      431.41     40.05 o
  -6   6   7      188.38      184.89     31.53 o
  -5   6   7      144.19      192.82     30.21 o
  -4   6   7      631.40      566.20     40.88 o
  -3   6   7     1833.55     2007.31     77.97 o
  -2   6   7      712.69      776.52     32.33 o
  -1   6   7      442.07      496.45     32.10 o
   0   6   7        4.51       61.07     18.34 o
   1   6   7     1071.64     1053.36     41.54 o
   2   6   7     1149.27     1131.01     78.34 o
   3   6   7     1381.88     1215.45     53.04 o
   4   6   7     1044.27      842.03     59.05 o
   5   6   7       28.62       82.14     27.44 o
   6   6   7      190.95      167.38     31.38 o
   7   6   7      604.52      668.80     45.44 o
   8   6   7      595.80      552.76     44.06 o
 -12   7   7      358.03      399.33     46.73 o
 -11   7   7      237.97      235.61     39.56 o
 -10   7   7       58.43      159.08     37.88 o
  -9   7   7      140.63      252.52     39.97 o
  -8   7   7      707.85      696.29     53.75 o
  -7   7   7      629.27      660.64     50.76 o
  -6   7   7      948.40      884.33     55.40 o
  -5   7   7       43.96      229.53     37.68 o
  -4   7   7      228.80      420.33     60.07 o
  -3   7   7     1396.36     1460.68     90.30 o
  -2   7   7     1187.53     1156.60     80.10 o
  -1   7   7     1298.66     1163.09     81.95 o
   0   7   7      247.34      392.70     54.14 o
   1   7   7       83.22      154.45     45.43 o
   2   7   7      710.60      671.24     90.39 o
   3   7   7      914.19      824.18     58.59 o
   4   7   7     1051.11      815.97     43.91 o
   5   7   7      249.07      246.78     44.31 o
   6   7   7       48.54       20.02     35.78 o
  -9   8   7      503.61      523.58     49.62 o
  -8   8   7      542.91      622.71     63.41 o
  -7   8   7      501.64      500.16     47.26 o
  -6   8   7       20.71        4.62     31.33 o
  -5   8   7      100.33       81.95     48.39 o
  -4   8   7      226.10      270.15     54.33 o
  -3   8   7      113.87      108.47     44.50 o
  -2   8   7      123.85      104.76     47.47 o
  -1   8   7       11.60       -8.53     41.90 o
   0   8   7        3.04      -38.57     38.57 o
   1   8   7       39.62       61.00     43.20 o
   2   8   7       14.80       44.87     40.23 o
   3   8   7      116.67      155.19     46.72 o
 -17   0   8     3465.05     2992.18    167.61 o
 -16   0   8     1034.63      911.67     89.18 o
 -15   0   8      462.39      691.03     84.18 o
 -14   0   8     2254.89     2241.64    134.24 o
 -13   0   8    10621.29     9775.12    393.26 o
 -12   0   8     6396.66     5985.11    259.39 o
 -11   0   8     2406.52     2348.99    128.86 o
 -10   0   8      119.04       51.92     44.13 o
  -9   0   8     4728.46     4755.46    210.26 o
  -8   0   8    10111.03    10114.43    397.15 o
  -7   0   8    12506.50    11319.42    437.57 o
  -6   0   8     5256.55     5617.81    239.37 o
  -5   0   8      571.48      980.32    116.96 o
  -4   0   8     1177.07     1746.78     97.93 o
  -3   0   8     9629.07     8803.73    204.72 o
  -2   0   8     7146.57     6792.34    163.73 o
  -1   0   8     5342.52     5500.28    137.51 o
   0   0   8     1560.81     3013.61    215.78 o
   1   0   8      912.80     1711.17    105.13 o
   2   0   8     6169.77     5744.79    144.03 o
   3   0   8     1438.26     1107.00     59.89 o
   4   0   8     1917.17     1927.53     79.58 o
   6   0   8      503.32     1515.00    101.05 o
   7   0   8      806.10      739.51     65.73 o
   8   0   8      698.15      672.51     55.89 o
   9   0   8      192.33      180.46     40.48 o
  10   0   8      391.25      725.31    123.48 o
  11   0   8      171.33      198.14     67.40 o
 -17   1   8      405.81      516.42     56.87 o
 -16   1   8      645.88      703.20     57.61 o
 -15   1   8      766.71      833.39     59.56 o
 -14   1   8      331.98      354.03     46.67 o
 -13   1   8      210.13      178.48     38.67 o
 -12   1   8       38.22       89.78     33.82 o
 -11   1   8     1241.40     1308.60     65.61 o
 -10   1   8      149.03      202.60     35.71 o
  -9   1   8      172.07      238.61     40.81 o
  -8   1   8      600.93      705.26     32.43 o
  -7   1   8      527.52      627.18     29.58 o
  -6   1   8     1551.31     1642.81     51.71 o
  -5   1   8      528.56      737.93     39.06 o
  -4   1   8       69.11       70.48     16.22 o
  -3   1   8     1864.06     1858.81     37.84 o
  -2   1   8     2333.35     2647.60     54.99 o
  -1   1   8     3600.50     3544.09     68.32 o
   0   1   8      298.09      368.59     22.54 o
   1   1   8      810.85      881.88     30.20 o
   2   1   8     1292.19     1177.55     38.26 o
   3   1   8     2555.02     2790.80     70.71 o
   4   1   8     4928.62     4532.79    101.73 o
   5   1   8     1280.58     1357.78     47.46 o
   6   1   8      135.18      157.28     24.69 o
   7   1   8       83.39       32.39     21.03 o
   8   1   8     1297.44     1236.53     47.69 o
   9   1   8     2300.65     2133.35     65.44 o
  10   1   8     1150.23     1233.65     50.68 o
 -17   2   8      518.43      399.72     53.83 o
 -16   2   8      405.31      316.02     49.34 o
 -15   2   8       24.13       24.15     36.85 o
 -14   2   8     1237.48     1174.82     71.94 o
 -13   2   8     3518.91     3108.33    121.45 o
 -12   2   8      952.14      832.91     43.86 o
 -11   2   8     1268.29     1292.15     51.42 o
 -10   2   8       37.57       31.59     22.79 o
  -9   2   8     2647.82     2346.34     69.78 o
  -8   2   8     2714.20     2450.19     61.74 o
  -7   2   8     3303.74     2898.89     69.21 o
  -6   2   8     1506.65     1455.72     32.89 o
  -5   2   8      240.24      243.81     25.11 o
  -4   2   8     1019.61     1136.40     33.79 o
  -3   2   8     3782.69     3494.43     60.16 o
  -2   2   8     1856.91     1748.39     36.91 o
  -1   2   8     1276.65     1276.53     35.76 o
   0   2   8      338.69      634.56     33.96 o
   1   2   8       98.85      159.89     23.67 o
   2   2   8      804.27      918.04     34.69 o
   3   2   8     1336.74     1190.62     39.14 o
   4   2   8     1542.45     1475.31     48.25 o
   5   2   8       47.95       43.71     19.19 o
   6   2   8       40.33      184.38     41.56 o
   7   2   8      208.21      193.39     26.89 o
   8   2   8      262.17      251.54     29.95 o
   9   2   8      454.09      453.67     35.81 o
  10   2   8       35.66       53.61     25.34 o
 -16   3   8        4.34       27.85     29.07 o
 -15   3   8       23.98       17.20     28.16 o
 -14   3   8       12.38      -12.25     34.09 o
 -13   3   8       72.10      115.17     28.96 o
 -12   3   8      161.13      207.50     29.82 o
 -11   3   8      773.76      802.09     41.16 o
 -10   3   8       56.91       69.65     22.93 o
  -9   3   8      265.56      346.63     25.51 o
  -8   3   8       57.53       95.24     16.07 o
  -7   3   8      274.21      333.08     20.24 o
  -6   3   8      328.02      453.21     23.07 o
  -5   3   8      259.82      197.58     15.41 o
  -4   3   8        6.05       36.06     13.90 o
  -3   3   8      328.34      398.47     22.57 o
  -2   3   8       64.37       23.09     13.43 o
  -1   3   8      318.14      307.78     18.96 o
   0   3   8     1140.52      981.59     28.54 o
   1   3   8      170.05      125.39     19.63 o
   2   3   8       37.51       38.23     21.40 o
   3   3   8        7.78      -15.05     15.05 o
   4   3   8        8.22       80.91     30.13 o
   5   3   8      245.42      208.26     30.25 o
   6   3   8      122.43      155.11     28.48 o
   7   3   8       98.89       55.52     26.51 o
   8   3   8        1.89      -22.43     22.43 o
   9   3   8       10.54       22.36     31.20 o
 -15   4   8       13.58      -31.12     31.12 o
 -14   4   8      331.57      372.47     38.13 o
 -13   4   8      675.12      743.91     37.49 o
 -12   4   8     1314.31     1264.44     40.41 o
 -11   4   8       27.41       -1.25     17.81 o
 -10   4   8      321.08      216.63     21.91 o
  -9   4   8        9.40       16.68     16.13 o
  -8   4   8      202.95      235.71     20.04 o
  -7   4   8      398.73      445.46     23.60 o
  -6   4   8      172.46      196.85     17.80 o
  -5   4   8       94.90       91.32     15.15 o
  -4   4   8       55.94       43.31     16.56 o
  -3   4   8        0.16       -3.07     14.84 o
  -2   4   8      138.26      165.52     19.55 o
  -1   4   8       24.07       66.53     16.80 o
   0   4   8       49.15       65.35     15.63 o
   1   4   8       16.24       40.31     14.77 o
   2   4   8       29.67       34.33     18.48 o
   3   4   8       52.78      128.24     22.07 o
   4   4   8      230.79      279.70     27.37 o
   5   4   8      214.43      296.52     37.95 o
   6   4   8      311.25      371.64     41.66 o
   7   4   8       76.58      115.22     33.68 o
   8   4   8      107.41      167.99     37.67 o
   9   4   8      170.95      234.08     40.66 o
 -14   5   8      284.50      246.60     33.24 o
 -13   5   8       32.75       34.84     26.11 o
 -12   5   8      438.66      548.73     30.74 o
 -11   5   8      641.18      802.56     32.48 o
 -10   5   8      162.02      206.74     21.67 o
  -9   5   8      248.71      223.23     21.75 o
  -8   5   8      430.74      450.02     25.51 o
  -7   5   8      899.05      940.12     34.07 o
  -6   5   8     2365.04     2587.33     76.96 o
  -5   5   8     1241.46     1287.53     59.96 o
  -4   5   8      117.64       58.18     20.30 o
  -3   5   8      422.46      518.46     37.09 o
  -2   5   8     3204.93     3224.56     74.99 o
  -1   5   8     2866.17     2932.03     79.14 o
   0   5   8     2251.07     2063.52     62.45 o
   1   5   8      607.61      528.92     34.21 o
   2   5   8      766.32      765.64     40.88 o
   3   5   8     2001.25     1921.67    103.37 o
   4   5   8     2201.40     2092.99    109.62 o
   5   5   8     2134.14     1927.23     66.79 o
   6   5   8      138.45      146.87     38.01 o
   7   5   8        1.77        5.84     27.58 o
 -12   6   8     1897.64     1939.57     62.51 o
 -11   6   8      814.67      779.13     38.84 o
 -10   6   8      101.54      168.40     35.39 o
  -9   6   8      686.97      760.50     52.37 o
  -8   6   8     2747.70     2740.90     75.60 o
  -7   6   8     3075.76     3010.19     80.22 o
  -6   6   8     1642.72     1813.66     47.48 o
  -5   6   8      120.13      252.64     30.39 o
  -4   6   8      222.62      262.16     49.60 o
  -3   6   8     1464.36     1241.02     67.03 o
  -2   6   8     1661.62     1349.41     51.30 o
  -1   6   8     1516.70     1563.87     53.60 o
   0   6   8       73.09      282.17     27.43 o
   1   6   8       91.71      245.35     32.10 o
   2   6   8      464.71      436.41     36.36 o
   3   6   8      329.99      175.96     45.24 o
   4   6   8       48.96      102.22     34.95 o
   5   6   8      101.96      245.55     36.25 o
   6   6   8       57.22      170.56     55.16 o
 -10   7   8      203.09      153.91     36.22 o
  -9   7   8      172.54      134.50     51.45 o
  -8   7   8       89.94       62.29     31.58 o
  -7   7   8       63.20      142.75     32.38 o
  -6   7   8      755.77      893.92     54.86 o
  -5   7   8      300.92      462.42     60.07 o
  -4   7   8       31.87       41.35     40.05 o
  -3   7   8      223.82      292.95     50.06 o
  -2   7   8      882.71      973.97     73.61 o
  -1   7   8     1247.44     1195.72     81.40 o
   0   7   8      429.13      482.26     57.11 o
   1   7   8        4.85       22.28     21.88 o
   2   7   8      487.96      470.54     35.94 o
   3   7   8      605.57      570.51     52.47 o
 -16   1   9       19.39       -2.89     36.59 o
 -15   1   9      190.88      150.71     42.51 o
 -14   1   9      298.39      279.26     46.67 o
 -13   1   9       66.05       76.17     42.46 o
 -12   1   9      112.46      160.20     48.30 o
 -11   1   9       92.85       57.17     24.10 o
 -10   1   9      667.55      615.22     38.25 o
  -9   1   9       99.05      109.97     22.45 o
  -8   1   9       55.67       34.17     29.95 o
  -7   1   9      284.98      423.95     43.85 o
  -6   1   9      458.48      469.62     46.00 o
  -5   1   9      678.46      604.61     29.68 o
  -4   1   9      295.94      372.48     29.05 o
  -3   1   9        9.20       -3.59     18.48 o
  -2   1   9      699.75      803.84     36.94 o
  -1   1   9      657.42      698.72     35.36 o
   0   1   9       46.80       19.38     20.31 o
   1   1   9      713.52      638.22     34.46 o
   2   1   9      455.75      519.46     39.10 o
   3   1   9       64.74       30.36     20.94 o
   4   1   9      402.75      479.27     33.78 o
   5   1   9      903.46      748.05     38.51 o
   6   1   9      336.14      406.08     34.29 o
   7   1   9       85.47       53.38     25.30 o
   8   1   9       17.80        0.40     23.70 o
 -15   2   9      509.41      515.51     42.96 o
 -14   2   9      145.12      139.33     31.64 o
 -13   2   9      777.71      829.51     46.84 o
 -12   2   9     4527.53     4554.80    143.25 o
 -11   2   9     3242.51     2934.06     89.09 o
 -10   2   9     1452.38     1550.60     56.13 o
  -9   2   9      122.24      116.84     23.40 o
  -8   2   9      917.52      881.23     44.92 o
  -7   2   9     3198.57     3080.53     74.64 o
  -6   2   9     3081.13     2994.30     64.54 o
  -5   2   9     1875.38     1867.30     46.55 o
  -4   2   9       11.62       25.48     23.65 o
  -3   2   9      386.69      371.09     26.56 o
  -2   2   9     1988.20     1891.07     51.65 o
  -1   2   9      543.18      639.07     35.16 o
   0   2   9      678.96      654.88     38.62 o
   1   2   9      106.13       88.63     21.54 o
   2   2   9       52.32        9.92     19.39 o
   3   2   9      867.87      901.23     40.60 o
   4   2   9      141.18       86.17     22.89 o
   5   2   9      220.70       72.01     22.81 o
   6   2   9       66.10       52.19     27.42 o
   7   2   9      203.40      143.15     31.41 o
 -14   3   9      249.34      262.95     47.12 o
 -13   3   9      360.74      335.35     35.57 o
 -12   3   9       67.14        6.17     24.83 o
 -11   3   9      341.38      273.71     32.85 o
 -10   3   9     1470.51     1210.54     39.07 o
  -9   3   9      414.43      316.29     24.20 o
  -8   3   9      125.82       -5.21     16.98 o
  -7   3   9      823.57     1238.97     73.30 o
  -6   3   9     1542.11     1344.73     44.24 o
  -5   3   9     2688.80     2474.54     66.88 o
  -4   3   9     1059.33     1099.25     39.25 o
  -3   3   9       33.91       50.67     26.01 o
  -2   3   9      681.24      887.03     48.95 o
  -1   3   9     5047.72     5299.82    124.01 o
   0   3   9     2840.27     2664.23     92.20 o
   1   3   9     1242.46     1318.79     70.65 o
   2   3   9      275.78      341.97     33.68 o
   3   3   9      844.84      823.37     45.05 o
   4   3   9     1930.78     1937.85     76.54 o
   5   3   9     2628.82     2422.52     79.30 o
   6   3   9     1154.99     1225.66     55.99 o
   7   3   9      122.22      172.83     38.27 o
 -13   4   9     1370.21     1454.84     47.09 o
 -12   4   9     4183.84     4056.90     85.06 o
 -11   4   9     1246.62     1194.34     62.49 o
 -10   4   9     1949.02     1796.31     47.64 o
  -9   4   9        8.79        8.81     23.35 o
  -8   4   9      996.12      972.25     48.74 o
  -7   4   9     3375.98     3221.28     77.99 o
  -6   4   9     3135.01     3032.04     74.11 o
  -5   4   9     2418.98     2240.99     60.06 o
  -4   4   9      166.48      193.69     24.36 o
  -3   4   9      233.58      282.78     26.64 o
  -2   4   9     2245.47     2259.59     80.81 o
  -1   4   9     1599.13     1636.92     95.99 o
   0   4   9     2397.43     1935.97     58.79 o
   1   4   9      175.82      206.31     27.01 o
   2   4   9       21.37       63.51     24.91 o
   3   4   9      666.64      651.93     49.22 o
   4   4   9      597.89      804.26     54.17 o
   5   4   9      604.51      639.69    109.21 o
   6   4   9       44.48       57.07     31.18 o
 -12   5   9       11.70      -15.24     23.58 o
 -11   5   9       15.69       30.56     23.36 o
 -10   5   9       99.89       93.22     24.11 o
  -9   5   9        2.07      -13.86     16.66 o
  -8   5   9       54.31       31.81     19.96 o
  -7   5   9       12.19       12.88     19.48 o
  -6   5   9       12.20      -22.76     22.76 o
  -5   5   9       99.85       61.27     20.27 o
  -4   5   9       15.42       -5.80     18.82 o
  -3   5   9      110.53       78.53     21.07 o
  -2   5   9        8.16      -24.31     24.31 o
  -1   5   9      318.74      338.34     38.85 o
   0   5   9      405.03      326.57     52.75 o
   1   5   9       68.45       49.18     30.36 o
   2   5   9       10.34      -22.17     22.17 o
   3   5   9      278.01      339.99     40.80 o
   4   5   9      298.69      240.55     38.25 o
  -9   6   9       53.75       -3.55     28.47 o
  -8   6   9      194.11      181.92     33.56 o
  -7   6   9      430.69      422.98     66.75 o
  -6   6   9      219.31      217.89     32.51 o
  -5   6   9      923.54      811.38     47.22 o
  -4   6   9      142.24      146.03     30.30 o
  -3   6   9       40.95       71.10     27.39 o
  -2   6   9      592.37      583.72     43.85 o
  -1   6   9      972.82     1060.56     70.27 o
   0   6   9      612.58      516.37     56.37 o
   1   6   9      227.24      301.11     51.73 o
 -13   0  10       65.19       25.03     52.66 o
 -12   0  10     1386.18     1384.84    105.87 o
 -11   0  10     4552.56     4291.37    208.22 o
 -10   0  10     3575.49     3355.04    173.18 o
  -9   0  10     2474.10     2387.74    137.95 o
  -8   0  10      679.24      691.40     75.83 o
  -7   0  10      817.63      664.33     75.65 o
  -6   0  10     3374.03     2994.59    158.34 o
  -5   0  10     2286.79     2272.78    132.94 o
  -4   0  10     1851.58     2077.83    113.19 o
  -3   0  10       97.73      132.35     37.00 o
  -2   0  10      866.16      699.40     53.22 o
  -1   0  10     1911.90     1546.00     75.38 o
   0   0  10      118.28       98.34     34.00 o
   1   0  10      282.87      221.01     52.84 o
   2   0  10      137.19      115.70     46.72 o
   3   0  10      151.71       11.50     30.06 o
   4   0  10      556.51      376.00     48.17 o
   5   0  10      103.12       34.87     40.51 o
 -13   1  10      116.27       68.27     39.52 o
 -12   1  10       60.83       16.36     36.64 o
 -11   1  10       44.16       18.74     35.59 o
 -10   1  10      286.69      205.54     43.39 o
  -9   1  10     1001.65      879.52     60.20 o
  -8   1  10      435.06      406.05     48.69 o
  -7   1  10       29.82      -20.39     30.04 o
  -6   1  10      390.92      600.03     51.96 o
  -5   1  10     1005.81      900.86     47.39 o
  -4   1  10     1321.81     1309.52     48.25 o
  -3   1  10      722.60      911.22     41.00 o
  -2   1  10       14.46       14.42     21.47 o
  -1   1  10      238.70      396.21     32.59 o
   0   1  10     3208.44     3330.51     83.73 o
   1   1  10      337.79      387.13     32.05 o
   2   1  10     1045.05     1225.57     47.49 o
   3   1  10       92.57      102.80     24.98 o
   4   1  10      106.17       65.08     24.24 o
   5   1  10     1117.41     1037.29     46.39 o
 -12   2  10      823.04      766.56     58.33 o
 -11   2  10     1120.00      992.72     69.62 o
 -10   2  10      434.38      413.03     50.54 o
  -9   2  10     1489.23     1361.34     54.29 o
  -8   2  10       31.28       85.21     40.54 o
  -7   2  10      208.06      130.84     38.59 o
  -6   2  10     1451.83     1255.95    159.64 o
  -5   2  10      902.37      793.04    105.50 o
  -4   2  10     1093.58     1099.53     65.75 o
  -3   2  10      159.06      204.11     32.80 o
  -2   2  10      129.98      155.47     30.78 o
  -1   2  10      850.13      843.97     66.68 o
   0   2  10      449.75      461.05     39.01 o
   1   2  10     1432.12     1226.89     54.31 o
   2   2  10       51.06       67.97     27.03 o
   3   2  10      210.33      163.99     31.03 o
   4   2  10      228.60      177.48     31.40 o
 -11   3  10      160.78      188.90     46.36 o
 -10   3  10       12.81        2.42     23.81 o
  -9   3  10      190.00      214.65     37.20 o
  -8   3  10       62.35       74.37     23.37 o
  -7   3  10        8.98      -20.07     27.89 o
  -6   3  10       46.95      -15.85     29.33 o
  -5   3  10      127.63      116.98     36.10 o
  -4   3  10       44.97      -12.68     30.80 o
  -3   3  10       19.83      -28.06     28.06 o
  -2   3  10      223.70      156.34     36.58 o
  -1   3  10      134.61       47.44     26.20 o
   0   3  10        4.68      -25.99     25.99 o
   1   3  10        6.27      -18.63     23.36 o
   2   3  10       18.10      -22.51     22.51 o
   3   3  10       83.64       51.63     25.95 o
 -10   4  10      224.20      173.26     29.86 o
  -9   4  10        4.16      -11.85     25.00 o
  -8   4  10        1.36      -11.49     27.18 o
  -7   4  10        4.35      -20.78     20.78 o
  -6   4  10       45.80       63.47     32.45 o
  -5   4  10      112.24      100.96     33.06 o
  -4   4  10       55.05       41.49     30.00 o
  -3   4  10       41.90        9.43     27.66 o
  -2   4  10        2.19        0.37     29.48 o
  -1   4  10        2.44       -8.16     37.45 o
   0   4  10       44.38       23.31     29.09 o
   1   4  10      111.39       95.96     34.26 o
  -6   5  10      298.96      217.49     56.18 o
  -5   5  10     1049.08      881.64     75.28 o
  -4   5  10     1967.88     1896.37     80.36 o
  -3   5  10      795.62      760.21     52.69 o
  -2   5  10       21.43       87.89     56.27 o
  -8   1  11      421.26      437.71     51.31 o
  -7   1  11      342.03      423.28     50.44 o
  -6   1  11       11.92        3.27     33.23 o
  -5   1  11      124.46      224.02     42.84 o
  -4   1  11      522.40      629.12     57.48 o
  -3   1  11      365.36      460.85     41.36 o
  -2   1  11      226.13      314.14     37.12 o
  -1   1  11      192.52      205.01     33.42 o
  -7   2  11      124.29      159.80     39.93 o
  -6   2  11      172.52      177.03     40.27 o
  -5   2  11      728.56      672.48     53.67 o
  -4   2  11      618.59      634.17     55.92 o
  -3   2  11      130.72      112.30     38.21 o
 
